# Supplementary material for: miRTrace reveals the organismal origins of microRNA sequencing data
Source: Genome Biol. 2018 Dec 4;19:213. doi: 10.1186/s13059-018-1588-9 (PMC6280396; doi:10.1186/s13059-018-1588-9)
Supplement: Supplementary file 1 — The catalog of clade-specific families. (TXT 3 kb) [file 13059_2018_1588_MOESM1_ESM.txt]

# The list includes clade-specific miRNA families from 14 clades. The table is tab delimited. The first column shows clade names. The second column shows the corresponding clade-specific miRNA family numbers separated by spaces. For example "primates 1200" means that the miRNA family 1200 is exclusively expressed in the primate clade. Based on miRBase v21, the family 1200 has two annotated entrie…
clade	family_ID
sponges	2014 2015 2016 2017 2018 2019 2020 2021
nematode	54 63 86 239
insects	1000 1003 1006 1007 1010 1011 1014 1015 11 1174 14 1889 1890 1891 274 2796 280 284 287 288 289 2940 2941 2942 2943 2944 2945 2951 3 306 308 314 3477 3478 5 6 927 929 932 955 956 957 959 960 961 962 964 969 970 971 974 975 976 978 986 987 988 989 994 999
lophotrochozoa	1984 1985 1986 1987 1988 1989 1990 1991 1992 1994 1995 1996 1997 1998 1999 2000 2685 2686 2687 2688 2689 2690 2691 2692 2693 2722
echinoderms	2002 2004 2005 2006 2007 2008 2009 2010 2011
fish	722 724 725 728 733 734 2187
birds_reptiles	1451 1460 1467 1559 1567 1641 1662 1669 1677 1729 1743 1744 1756 1759 1781 1784 1789 1791 1803 2131 2954
rodents	341 344 351 434 463 465 471 540 547 666 667 673 674 678 879 883
primates	1200 1226 1245 1250 1252 1253 1262 1265 1267 1269 1278 1288 1293 1323 1915 2278 3122 548 550 552 554 556 557 562 567 571 573 576 577 578 580 581 583 584 586 587 595 597 600 601 605 609 616 618 627 633 639 640 642 643 661 887 891 933 934 936 937 939 944
Bryophytes	533 534 537 538 898 902 904 1023 1024 1025 1026 1027 1028 1029 1032 1033 1034 1035 1036 1038 1039 1040 1041 1042 1043 1044 1047 1048 1049 1050 1051 1052 1053 1054 1058 1059 1060 1061 1062 1063 1064 1065 1067 1068 1071 1072 1073 1074 1075 1076 1078 1079 1211 1212 1214 1215 1216 1217 1219 1221 1222 1223 2078 2079 2081 2082 2084
Lycopods	1080 1081 1082 1083 1084 1085 1086 1088 1089 1090 1091 1092 1093 1094 1095 1096 1097 1098 1099 1100 1101 1102 1103 1104 1105 1106 1107 1108 1109 1110 1111 1112 1115
Gymnosperms	3693 3697 3709 947 950 951
Monocots	5163 5172 5173 5185 5201 7709 7714 7723 7724 7727 7728 7731 7732 7734 7738 7742 7753 7754 7760 7763 7782 5048 5050 440 1320 1425 1846 1861 1863 1865 1866 1874 1875 1876 2090 2863 2871 2880 3979 3982 5143 5147 5149 5152 5155 5156 5157 5158 5162 5807 6251 7695 5564 5570 6223 1432 1878 5566 437 444 528 2275
Dicots	1511 7120 7121 7123 7124 7125 7126 7128 2086 2088 2199 2592 2619 2629 2643 5212 5213 5231 5240 5274 5555 5556 5557 5558 5560 5561 5563 7696 7697 7698 7699 7701 1508 3522 4387 4415 4994 5371 5667 1507 1510 2119 4414 5037 5559 1509 5225 1447 1448 1450 6421 6424 6427 6430 6432 6434 6445 6446 6459 6462 6463 6467 6468 6474 775 776 777 826 830 840 849 853 864 867 2939 3933 5012 5028 3433 3435 3436 3439…
