# Supplementary material for: miRTrace reveals the organismal origins of microRNA sequencing data
Source: Genome Biol. 2018 Dec 4;19:213. doi: 10.1186/s13059-018-1588-9 (PMC6280396; doi:10.1186/s13059-018-1588-9)
Supplement: Supplementary file 3 — Supplementary tables. (XLSX 735 kb) [file 13059_2018_1588_MOESM3_ESM.xlsx]

## Sheet: Table S1
# Table S1: information of the samples used in Figure 2A
Species (Scientific name)	Species (common name)	SRA sample ID	SRX ID	SRR ID	Sequencing instrument	Sequencing type	study
Homo sapiens	Human	GSM1565206	SRX808067	SRR1708971	Illumina HiSeq 2000	sRNA-Seq	Genome-wide profiling of miRNA expression dynamics in monocyte-derived dendritic cells following infection with a panel of intra-cellular bacteria
Mus musculus	Mouse	GSM1604883	SRX869508	SRR1794128	Illumina HiSeq 2000	sRNA-Seq	Transcriptome profiling in knock-in mouse models of Huntington's disease
Gallus gallus	Chicken	NA	ERX1266892	ERR1193579	Illumina HiSeq 2000	sRNA-Seq	NA
Danio rerio	Zebrafish	GSM1376646	SRX529157	SRR1265763	Illumina HiSeq 2000	sRNA-Seq	Deep sequencing of small RNA facilitates tissue and sex associated microRNA discovery in zebrafish
Apostichopus japonicus	Sea cucumber	GSM1186142	SRX322543	SRR934651	Illumina HiSeq 2000	sRNA-Seq	High-throughput sequencing reveals differential expression of miRNAs in intestine from sea cucumber during aestivation
Crassostrea gigas	Oyster	GSM768382	SRX085378	SRR317146	Illumina HiSeq 2000	sRNA-Seq	miRNA of Pacific oyster Crassostrea gigas for different organs and developmental stages
Drosophila melanogaster	Fruit fly	GSM1517421	SRX718006	SRR1593720	Illumina MiSeq	sRNA-Seq	Adenylation of maternally inherited microRNAs by Wispy
Caenorhabditis elegans	Nematode	NA	SRX748227	SRR1635889	Illumina Genome Analyzer	sRNA-Seq	Caenorhabditis elegans
Amphimedon queenslandica	Sponge	NA	SRX003104	SRR014252	Illumina Genome Analyzer	sRNA-Seq	Generic sample from Amphimedon queenslandica
Arabidopsis thaliana	Thela cress	GSM2086247	SRX1629219	SRR3222443	Illumina HiSeq 2500	sRNA-Seq	Arabidopsis thaliana Col-0 inflorescence small RNAs
Oryza sativa	Rice	GSM1246112	SRX365710	SRR1013788	Illumina Genome Analyzer II	sRNA-Seq	GSE51468: Small RNAs as important regulators for the hybrid vigor of super-hybrid rice
Picea abies	Spruce	GSM1590751	SRX851993	SRR1771544	Illumina HiSeq 2500	sRNA-Seq	PARE libraries for the identification of miRNA target genes in Norway spruce
Selaginella moellendorffii	Spike moss	GSM176654	NA	NA	454 pyrosequencing	sRNA-Seq	Sequenced small RNAs from the lycopod Selaginella moellendorffii
Physcomitrella patens	Earth moss	GSM1093595	SRX247005	SRR768442	Illumina HiSeq 2500	sRNA-Seq	Small RNA genes of Physcomitrella patens

## Sheet: Table S2
# Table S2: information of the samples used in Figure 2B
Species	Cell line	GEO sample ID	SRX ID	SRR ID	Sequencing instrument	Sequencing type	Study
Homo sapiens	Primed hESC	GSM2149190	SRX1755084	SRR3495336	Illumina HiSeq 2000	sRNA-Seq	Small-RNA transcriptome sequencing of individual cells
Homo sapiens	Naïve hESC	GSM2149274	SRX1755169	SRR3495421	Illumina HiSeq 2000	sRNA-Seq	Small-RNA transcriptome sequencing of individual cells
Homo sapiens	HEK293T	GSM2149358	SRX1755253	SRR3495505	Illumina HiSeq 2000	sRNA-Seq	Small-RNA transcriptome sequencing of individual cells
Homo sapiens	Glioblastoma JM3	GSM2149376	SRX1755271	SRR3495523	Illumina HiSeq 2000	sRNA-Seq	Small-RNA transcriptome sequencing of individual cells
Homo sapiens	Glioblastoma KS4	GSM2149400	SRX1755295	SRR3495547	Illumina HiSeq 2000	sRNA-Seq	Small-RNA transcriptome sequencing of individual cells
Homo sapiens	Glioblastoma JM4	GSM2149448	SRX1755343	SRR3495595	Illumina HiSeq 2000	sRNA-Seq	Small-RNA transcriptome sequencing of individual cells
Homo sapiens	Glioblastoma U87	GSM2149496	SRX1755391	SRR3495643	Illumina HiSeq 2000	sRNA-Seq	Small-RNA transcriptome sequencing of individual cells

## Sheet: Table S3
# Table S3: information of the samples used in Figure 2C
Host organism	Host tissue	Infected by	GEO sample ID	SRX ID	SRR ID	Sequencing instrument	Sequencing type	Study
BALB/c mouse	Serum	Litomosoides sigmodontis	GSM1463906	SRX668211	SRR1534804	Illumina Genome Analyzer IIx	sRNA-Seq	Exosomes secreted by a nematode parasite transfer small RNAs to mammalian cells and regulate genes of the innate immune system [Litomosoides sigmodontis]

## Sheet: Table S4
# Table S4: information of the samples used in Figure 2D
Species (Scientific name)	Species (common name)	SRA sample ID	SRX ID	SRR ID	Sequencing instrument	Sequencing type	study
Mus musculus	Mouse	GSM1604883	SRX869508	SRR1794128	Illumina HiSeq 2000	sRNA-Seq	Transcriptome profiling in knock-in mouse models of Huntington's disease
Drosophila melanogaster	Fruit fly	GSM1517421	SRX718006	SRR1593720	Illumina MiSeq	sRNA-Seq	Adenylation of maternally inherited microRNAs by Wispy

## Sheet: Table S5
			# Table S5: clade count table of clade-specific miRNAs of the samples used in Figure 2. The counts are summed up by clade.
CLADE	Homo sapiens	Mus musculus	Gallus gallus	Danio rerio	Apostichopus japonicus	Crassostrea gigas	Drosophila melanogaster	Caenorhabditis elegans	Amphimedon queenslandica	Arabidopsis thaliana	Oryza sativa	Picea abies	Selaginella moellendorffii	Physcomitrella patens	Primed hESC	Naive hESC	HEK292T	Glioblastoma JM3	Glioblastoma KS4	Glioblastoma JM4	Glioblastoma U87	Mouse serum (L.sigmodontis infected)	0	dme 0.0001%	dme 0.001%	dme 0.01%	dme 0.1%	dme 1%	dme 10%	1
bryophytes	0	0	0	0	0	0	0	0	0	0	0	0	0	258641	0	0	0	0	0	0	0	0	0	0	0	0	0	0	0	0
lycopods	0	0	0	0	0	0	0	0	0	0	0	0	22779	0	0	0	0	0	0	0	0	0	0	0	0	0	0	0	0	0
gymnosperms	0	0	0	0	0	0	0	0	0	0	0	285	0	0	0	0	0	0	0	0	0	0	0	0	0	0	0	0	0	0
monocots	0	0	0	0	3	0	0	0	0	0	72949	1	0	0	0	0	0	0	0	0	0	0	0	0	0	0	0	0	0	0
dicots	0	0	0	0	1	0	0	0	0	102126	0	1	0	2	0	0	0	0	0	0	0	0	0	0	0	0	0	0	0	0
sponges	0	0	0	0	0	0	0	0	1404	0	0	0	0	0	0	0	0	0	0	0	0	0	0	0	0	0	0	0	0	0
nematode	0	0	0	0	0	0	0	154009	0	0	0	0	0	0	0	0	0	0	0	0	0	52	0	0	0	0	0	0	0	0
insects	0	0	0	0	0	3	151660	0	0	0	9	0	0	0	0	0	0	0	0	0	0	0	0	0	1	18	147	1298	13080	131887
lophotrochozoa	0	0	0	0	0	64201	0	0	0	0	0	0	0	0	0	0	0	0	0	0	0	0	0	0	0	0	0	0	0	0
echinoderms	0	0	0	0	9074	0	0	0	0	0	0	0	0	0	0	0	0	0	0	0	0	0	0	0	0	0	0	0	0	0
fish	0	0	0	4329	0	0	0	0	0	0	0	0	0	0	0	0	0	0	0	0	0	0	0	0	0	0	0	0	0	0
birds_reptiles	0	0	197813	0	0	0	0	0	0	0	0	0	0	0	0	0	0	0	0	0	0	0	0	0	0	0	0	0	0	0
rodents	0	177451	0	0	0	0	0	0	0	0	0	0	0	0	0	0	0	0	0	0	0	241	114592	114592	114592	114578	114492	113414	103254	0
primates	3093	0	0	0	4	0	0	0	0	0	0	0	0	0	43	546	3	6	1	3	2	0	0	0	0	0	0	0	0	0

## Sheet: Table S6
# Table S6: sequence count table of clade-specific miRNAs of the samples used in Figure 2.
CLADE	FAMILY_ID	MIRBASE_IDS	SEQ	Homo sapiens	Mus musculus	Gallus gallus	Danio rerio	Apostichopus japonicus	Crassostrea gigas	Drosophila melanogaster	Caenorhabditis elegans	Amphimedon queenslandica	Arabidopsis thaliana	Oryza sativa	Picea abies	Selaginella moellendorffii	Physcomitrella patens	Primed hESC	Na√Øve hESC	HEK292T	Glioblastoma JM3	Glioblastoma KS4	Glioblastoma JM4	Glioblastoma U87	Mouse serum (L.sigmodontis infected)	0	dme 0.0001%	dme 0.001%	dme 0.01%	dme 0.1%	dme 1%	dme 10%	1
bryophytes	1217	ppt-miR1217	AATTTGAAGCATGATGTCAA	0	0	0	0	0	0	0	0	0	0	0	0	0	416	0	0	0	0	0	0	0	0	0	0	0	0	0	0	0	0
bryophytes	1023	ppt-miR1023a	ACACTCTCTCCATTTCTCTA	0	0	0	0	0	0	0	0	0	0	0	0	0	417	0	0	0	0	0	0	0	0	0	0	0	0	0	0	0	0
bryophytes	1023	ppt-miR1023b	ACACTCTCTCCATTTCTCTG	0	0	0	0	0	0	0	0	0	0	0	0	0	43	0	0	0	0	0	0	0	0	0	0	0	0	0	0	0	0
bryophytes	1065	ppt-miR1065	ACAGTCTCTGACTTCTCGCA	0	0	0	0	0	0	0	0	0	0	0	0	0	61	0	0	0	0	0	0	0	0	0	0	0	0	0	0	0	0
bryophytes	1067	ppt-miR1067	ACATACTGAAGTTTGATGCC	0	0	0	0	0	0	0	0	0	0	0	0	0	7	0	0	0	0	0	0	0	0	0	0	0	0	0	0	0	0
bryophytes	902	ppt-miR902f	ACGAAGATCTGCATCATAAC	0	0	0	0	0	0	0	0	0	0	0	0	0	1444	0	0	0	0	0	0	0	0	0	0	0	0	0	0	0	0
bryophytes	902	ppt-miR902k	ACGAAGGATCTGCAATATAA	0	0	0	0	0	0	0	0	0	0	0	0	0	230	0	0	0	0	0	0	0	0	0	0	0	0	0	0	0	0
bryophytes	902	ppt-miR902a,ppt-miR902b	ACGAAGGTCTGCATCATAGC	0	0	0	0	0	0	0	0	0	0	0	0	0	13519	0	0	0	0	0	0	0	0	0	0	0	0	0	0	0	0
bryophytes	902	ppt-miR902c,ppt-miR902e,ppt-miR902g	ACGAAGGTCTGCATCATAGT	0	0	0	0	0	0	0	0	0	0	0	0	0	27014	0	0	0	0	0	0	0	0	0	0	0	0	0	0	0	0
bryophytes	1047	ppt-miR1047	ACTAGGTAGTCCTTGATTAC	0	0	0	0	0	0	0	0	0	0	0	0	0	3	0	0	0	0	0	0	0	0	0	0	0	0	0	0	0	0
bryophytes	902	ppt-miR902j	AGAAGGATCTGCAACATAGA	0	0	0	0	0	0	0	0	0	0	0	0	0	477	0	0	0	0	0	0	0	0	0	0	0	0	0	0	0	0
bryophytes	902	ppt-miR902l	AGAAGGATCTGCAACATATA	0	0	0	0	0	0	0	0	0	0	0	0	0	9	0	0	0	0	0	0	0	0	0	0	0	0	0	0	0	0
bryophytes	902	ppt-miR902h	AGAAGGGTCTACATCATAAA	0	0	0	0	0	0	0	0	0	0	0	0	0	176	0	0	0	0	0	0	0	0	0	0	0	0	0	0	0	0
bryophytes	1023	ppt-miR1023b	AGAGAATTGAAGAGAGTGCA	0	0	0	0	0	0	0	0	0	0	0	0	0	142	0	0	0	0	0	0	0	0	0	0	0	0	0	0	0	0
bryophytes	1023	ppt-miR1023a	AGAGAATTGGAGAGAGTGCA	0	0	0	0	0	0	0	0	0	0	0	0	0	4234	0	0	0	0	0	0	0	0	0	0	0	0	0	0	0	0
bryophytes	1058	ppt-miR1058	AGAGATTCCATCACGAAGCA	0	0	0	0	0	0	0	0	0	0	0	0	0	21	0	0	0	0	0	0	0	0	0	0	0	0	0	0	0	0
bryophytes	2079	ppt-miR2079	AGAGTTGATGTTGATGACGC	0	0	0	0	0	0	0	0	0	0	0	0	0	120	0	0	0	0	0	0	0	0	0	0	0	0	0	0	0	0
bryophytes	1036	ppt-miR1036	AGCTAATTAAGGATTCTACA	0	0	0	0	0	0	0	0	0	0	0	0	0	33	0	0	0	0	0	0	0	0	0	0	0	0	0	0	0	0
bryophytes	2081	ppt-miR2081	AGCTAGAGTTATGTGTCTGA	0	0	0	0	0	0	0	0	0	0	0	0	0	5	0	0	0	0	0	0	0	0	0	0	0	0	0	0	0	0
bryophytes	1023	ppt-miR1023c	AGGGAATCGGAAAGAGTGTA	0	0	0	0	0	0	0	0	0	0	0	0	0	6	0	0	0	0	0	0	0	0	0	0	0	0	0	0	0	0
bryophytes	1211	ppt-miR1211	AGGGAGGGATGGTTATGCAA	0	0	0	0	0	0	0	0	0	0	0	0	0	24	0	0	0	0	0	0	0	0	0	0	0	0	0	0	0	0
bryophytes	1074	ppt-miR1074	AGGGTTGTTAGTTGTGTTGA	0	0	0	0	0	0	0	0	0	0	0	0	0	83	0	0	0	0	0	0	0	0	0	0	0	0	0	0	0	0
bryophytes	1032	ppt-miR1032	AGGTGACTGCCTGGAATTGG	0	0	0	0	0	0	0	0	0	0	0	0	0	223	0	0	0	0	0	0	0	0	0	0	0	0	0	0	0	0
bryophytes	902	ppt-miR902j	ATATGTTGCAGATTCTTCAT	0	0	0	0	0	0	0	0	0	0	0	0	0	11	0	0	0	0	0	0	0	0	0	0	0	0	0	0	0	0
bryophytes	902	ppt-miR902d	ATGAAGGTCTGCATCGTAGC	0	0	0	0	0	0	0	0	0	0	0	0	0	67	0	0	0	0	0	0	0	0	0	0	0	0	0	0	0	0
bryophytes	1063	ppt-miR1063a,ppt-miR1063b,ppt-miR1063c,ppt-miR1063d,ppt-miR1063e,ppt-miR1063f,ppt-miR1063g,ppt-miR1063h	CATCTTGGAGTACTGCATCT	0	0	0	0	0	0	0	0	0	0	0	0	0	2484	0	0	0	0	0	0	0	0	0	0	0	0	0	0	0	0
bryophytes	1064	ppt-miR1064	CATTCTGAGAATAATCATCC	0	0	0	0	0	0	0	0	0	0	0	0	0	4	0	0	0	0	0	0	0	0	0	0	0	0	0	0	0	0
bryophytes	1076	ppt-miR1076	CCAAGCACTTATCGCACCCT	0	0	0	0	0	0	0	0	0	0	0	0	0	727	0	0	0	0	0	0	0	0	0	0	0	0	0	0	0	0
bryophytes	1023	ppt-miR1023c,ppt-miR1023d	CCACTCTCTCCGTTTCCCTT	0	0	0	0	0	0	0	0	0	0	0	0	0	1	0	0	0	0	0	0	0	0	0	0	0	0	0	0	0	0
bryophytes	2084	ppt-miR2084	CCTGCATTGTTGGATTGTGG	0	0	0	0	0	0	0	0	0	0	0	0	0	13	0	0	0	0	0	0	0	0	0	0	0	0	0	0	0	0
bryophytes	1028	ppt-miR1028b	CGGCATTGTGGACCTAAGAC	0	0	0	0	0	0	0	0	0	0	0	0	0	22508	0	0	0	0	0	0	0	0	0	0	0	0	0	0	0	0
bryophytes	1035	ppt-miR1035	CGTCTTAGCCCACAAAACGA	0	0	0	0	0	0	0	0	0	0	0	0	0	6	0	0	0	0	0	0	0	0	0	0	0	0	0	0	0	0
bryophytes	1212	ppt-miR1212	CGTGGGACAGCATAGAATGC	0	0	0	0	0	0	0	0	0	0	0	0	0	6069	0	0	0	0	0	0	0	0	0	0	0	0	0	0	0	0
bryophytes	533	ppt-miR533a,ppt-miR533c,ppt-miR533d	CTCACAGTCTGCACAGCTCT	0	0	0	0	0	0	0	0	0	0	0	0	0	10756	0	0	0	0	0	0	0	0	0	0	0	0	0	0	0	0
bryophytes	533	ppt-miR533e	CTCACAGTCTGCATGGCTCT	0	0	0	0	0	0	0	0	0	0	0	0	0	13	0	0	0	0	0	0	0	0	0	0	0	0	0	0	0	0
bryophytes	533	ppt-miR533b	CTCACAGTCTGTACAGCTCT	0	0	0	0	0	0	0	0	0	0	0	0	0	26	0	0	0	0	0	0	0	0	0	0	0	0	0	0	0	0
bryophytes	1053	ppt-miR1053	CTCTACTTTGACATAGCCCA	0	0	0	0	0	0	0	0	0	0	0	0	0	2	0	0	0	0	0	0	0	0	0	0	0	0	0	0	0	0
bryophytes	1219	ppt-miR1219a,ppt-miR1219b,ppt-miR1219c	CTTCCTGCCTCTCACTAGCT	0	0	0	0	0	0	0	0	0	0	0	0	0	2786	0	0	0	0	0	0	0	0	0	0	0	0	0	0	0	0
bryophytes	533	ppt-miR533a	GAGCTGGCCAGGCTGTGAGG	0	0	0	0	0	0	0	0	0	0	0	0	0	889	0	0	0	0	0	0	0	0	0	0	0	0	0	0	0	0
bryophytes	533	ppt-miR533b	GAGCTGTCCAGGCTGTGAGG	0	0	0	0	0	0	0	0	0	0	0	0	0	23	0	0	0	0	0	0	0	0	0	0	0	0	0	0	0	0
bryophytes	1053	ppt-miR1053	GATGGGTTATCTCAAAGTGG	0	0	0	0	0	0	0	0	0	0	0	0	0	1	0	0	0	0	0	0	0	0	0	0	0	0	0	0	0	0
bryophytes	1039	ppt-miR1039	GGGGAGACGGGCTCAAGGAT	0	0	0	0	0	0	0	0	0	0	0	0	0	1459	0	0	0	0	0	0	0	0	0	0	0	0	0	0	0	0
bryophytes	2078	ppt-miR2078	GGTTGGCTTGCCTGTGCCTG	0	0	0	0	0	0	0	0	0	0	0	0	0	21	0	0	0	0	0	0	0	0	0	0	0	0	0	0	0	0
bryophytes	1054	ppt-miR1054	TAAACCCTCTCTCTATTCCT	0	0	0	0	0	0	0	0	0	0	0	0	0	182	0	0	0	0	0	0	0	0	0	0	0	0	0	0	0	0
bryophytes	1214	ppt-miR1214	TACTATGAGAATCTCGCGGC	0	0	0	0	0	0	0	0	0	0	0	0	0	30996	0	0	0	0	0	0	0	0	0	0	0	0	0	0	0	0
bryophytes	1048	ppt-miR1048	TAGAACATGAGTGTAGACGA	0	0	0	0	0	0	0	0	0	0	0	0	0	53	0	0	0	0	0	0	0	0	0	0	0	0	0	0	0	0
bryophytes	1068	ppt-miR1068	TAGCCATTTGCTTGAAGGTC	0	0	0	0	0	0	0	0	0	0	0	0	0	18	0	0	0	0	0	0	0	0	0	0	0	0	0	0	0	0
bryophytes	1076	ppt-miR1076	TATCACAAGGTGCGATAATT	0	0	0	0	0	0	0	0	0	0	0	0	0	15	0	0	0	0	0	0	0	0	0	0	0	0	0	0	0	0
bryophytes	902	ppt-miR902b,ppt-miR902c,ppt-miR902d,ppt-miR902e,ppt-miR902f,ppt-miR902g	TATGATGCAGATTCTTCATC	0	0	0	0	0	0	0	0	0	0	0	0	0	233	0	0	0	0	0	0	0	0	0	0	0	0	0	0	0	0
bryophytes	534	ppt-miR534a	TATGTCCATTGCAGTTGCAT	0	0	0	0	0	0	0	0	0	0	0	0	0	1049	0	0	0	0	0	0	0	0	0	0	0	0	0	0	0	0
bryophytes	902	ppt-miR902k,ppt-miR902l	TATGTTGCAGATTCTTCATT	0	0	0	0	0	0	0	0	0	0	0	0	0	7	0	0	0	0	0	0	0	0	0	0	0	0	0	0	0	0
bryophytes	1215	ppt-miR1215	TCATTGCAAAACTGTATACG	0	0	0	0	0	0	0	0	0	0	0	0	0	2518	0	0	0	0	0	0	0	0	0	0	0	0	0	0	0	0
bryophytes	1062	ppt-miR1062	TCCCTCACGTGGTGTTTGCA	0	0	0	0	0	0	0	0	0	0	0	0	0	12	0	0	0	0	0	0	0	0	0	0	0	0	0	0	0	0
bryophytes	1029	ppt-miR1029	TCTCTCTCAACCAACCATAC	0	0	0	0	0	0	0	0	0	0	0	0	0	215	0	0	0	0	0	0	0	0	0	0	0	0	0	0	0	0
bryophytes	1049	ppt-miR1049	TCTCTCTTAGCCAAACAGTC	0	0	0	0	0	0	0	0	0	0	0	0	0	577	0	0	0	0	0	0	0	0	0	0	0	0	0	0	0	0
bryophytes	1024	ppt-miR1024a,ppt-miR1024b	TCTGGTTGGATTGTAGGCCT	0	0	0	0	0	0	0	0	0	0	0	0	0	30127	0	0	0	0	0	0	0	0	0	0	0	0	0	0	0	0
bryophytes	1028	ppt-miR1028b	TCTTAGATCTACAATGCCAC	0	0	0	0	0	0	0	0	0	0	0	0	0	13987	0	0	0	0	0	0	0	0	0	0	0	0	0	0	0	0
bryophytes	1028	ppt-miR1028c	TCTTAGATCTACAATGCCTC	0	0	0	0	0	0	0	0	0	0	0	0	0	2047	0	0	0	0	0	0	0	0	0	0	0	0	0	0	0	0
bryophytes	1028	ppt-miR1028a	TCTTAGATCTACAATGTCAC	0	0	0	0	0	0	0	0	0	0	0	0	0	2	0	0	0	0	0	0	0	0	0	0	0	0	0	0	0	0
bryophytes	904	ppt-miR904a,ppt-miR904b	TCTTGTCAATGTTTAGGGGC	0	0	0	0	0	0	0	0	0	0	0	0	0	10982	0	0	0	0	0	0	0	0	0	0	0	0	0	0	0	0
bryophytes	1039	ppt-miR1039	TCTTTGGGTCTTTCTCTCCT	0	0	0	0	0	0	0	0	0	0	0	0	0	306	0	0	0	0	0	0	0	0	0	0	0	0	0	0	0	0
bryophytes	1059	ppt-miR1059	TGAAAGTCCTTCACAAACAA	0	0	0	0	0	0	0	0	0	0	0	0	0	3	0	0	0	0	0	0	0	0	0	0	0	0	0	0	0	0
bryophytes	1040	ppt-miR1040	TGAACGCAAATGAACATGTT	0	0	0	0	0	0	0	0	0	0	0	0	0	74	0	0	0	0	0	0	0	0	0	0	0	0	0	0	0	0
bryophytes	1050	ppt-miR1050	TGACCACCTTGATTCCGGCC	0	0	0	0	0	0	0	0	0	0	0	0	0	3436	0	0	0	0	0	0	0	0	0	0	0	0	0	0	0	0
bryophytes	1033	ppt-miR1033a,ppt-miR1033b,ppt-miR1033c,ppt-miR1033d,ppt-miR1033e	TGACGGGTCGTGATGGGCAC	0	0	0	0	0	0	0	0	0	0	0	0	0	376	0	0	0	0	0	0	0	0	0	0	0	0	0	0	0	0
bryophytes	1026	ppt-miR1026a,ppt-miR1026b	TGAGAAAGACTTGAGAGGAC	0	0	0	0	0	0	0	0	0	0	0	0	0	4935	0	0	0	0	0	0	0	0	0	0	0	0	0	0	0	0
bryophytes	1047	ppt-miR1047	TGATCAGCGATGACCTAGTT	0	0	0	0	0	0	0	0	0	0	0	0	0	6	0	0	0	0	0	0	0	0	0	0	0	0	0	0	0	0
bryophytes	1216	ppt-miR1216	TGATGGTGATGCGCTTGTAT	0	0	0	0	0	0	0	0	0	0	0	0	0	547	0	0	0	0	0	0	0	0	0	0	0	0	0	0	0	0
bryophytes	1211	ppt-miR1211	TGCATGACCGTCTCTTCCTG	0	0	0	0	0	0	0	0	0	0	0	0	0	2890	0	0	0	0	0	0	0	0	0	0	0	0	0	0	0	0
bryophytes	1072	ppt-miR1072	TGCATTGTGTTATTTGAAGC	0	0	0	0	0	0	0	0	0	0	0	0	0	84	0	0	0	0	0	0	0	0	0	0	0	0	0	0	0	0
bryophytes	1025	ppt-miR1025	TGCCACAACAAAGCTAATAA	0	0	0	0	0	0	0	0	0	0	0	0	0	50	0	0	0	0	0	0	0	0	0	0	0	0	0	0	0	0
bryophytes	1221	ppt-miR1221	TGGATGGTGTGCAGGGTCAA	0	0	0	0	0	0	0	0	0	0	0	0	0	112	0	0	0	0	0	0	0	0	0	0	0	0	0	0	0	0
bryophytes	1028	ppt-miR1028c	TGGCATTGTAGGTTTAAGAG	0	0	0	0	0	0	0	0	0	0	0	0	0	25541	0	0	0	0	0	0	0	0	0	0	0	0	0	0	0	0
bryophytes	1221	ppt-miR1221	TGGCCCATGCACAGTATCTA	0	0	0	0	0	0	0	0	0	0	0	0	0	681	0	0	0	0	0	0	0	0	0	0	0	0	0	0	0	0
bryophytes	1217	ppt-miR1217	TGGTATCATGTTGCAAATGG	0	0	0	0	0	0	0	0	0	0	0	0	0	231	0	0	0	0	0	0	0	0	0	0	0	0	0	0	0	0
bryophytes	1048	ppt-miR1048	TGTCTACACTCATGTTCTAG	0	0	0	0	0	0	0	0	0	0	0	0	0	3	0	0	0	0	0	0	0	0	0	0	0	0	0	0	0	0
bryophytes	1042	ppt-miR1042	TGTCTAGTCTCTCCACGGCC	0	0	0	0	0	0	0	0	0	0	0	0	0	2	0	0	0	0	0	0	0	0	0	0	0	0	0	0	0	0
bryophytes	1036	ppt-miR1036	TGTGGAGTCCGTAATTAGCT	0	0	0	0	0	0	0	0	0	0	0	0	0	190	0	0	0	0	0	0	0	0	0	0	0	0	0	0	0	0
bryophytes	2082	ppt-miR2082	TGTGTGTTCCGCTTCTTCTT	0	0	0	0	0	0	0	0	0	0	0	0	0	616	0	0	0	0	0	0	0	0	0	0	0	0	0	0	0	0
bryophytes	1075	ppt-miR1075	TGTTTCAGTCATGGTTTCTA	0	0	0	0	0	0	0	0	0	0	0	0	0	20	0	0	0	0	0	0	0	0	0	0	0	0	0	0	0	0
bryophytes	1034	ppt-miR1034	TTACTTTGGCAGCGCTGTGC	0	0	0	0	0	0	0	0	0	0	0	0	0	1	0	0	0	0	0	0	0	0	0	0	0	0	0	0	0	0
bryophytes	902	ppt-miR902h,ppt-miR902i	TTATGATGTAGATTCTTCAT	0	0	0	0	0	0	0	0	0	0	0	0	0	1105	0	0	0	0	0	0	0	0	0	0	0	0	0	0	0	0
bryophytes	1061	ppt-miR1061	TTATTTCATAGACTACTCAA	0	0	0	0	0	0	0	0	0	0	0	0	0	2	0	0	0	0	0	0	0	0	0	0	0	0	0	0	0	0
bryophytes	1051	ppt-miR1051	TTCCTGTCTACTTGAAGCCA	0	0	0	0	0	0	0	0	0	0	0	0	0	9	0	0	0	0	0	0	0	0	0	0	0	0	0	0	0	0
bryophytes	1052	ppt-miR1052	TTCCTTTTATTGATTGTGGT	0	0	0	0	0	0	0	0	0	0	0	0	0	1067	0	0	0	0	0	0	0	0	0	0	0	0	0	0	0	0
bryophytes	1222	ppt-miR1222a	TTGAAGGAGTTCATTGGTAT	0	0	0	0	0	0	0	0	0	0	0	0	0	240	0	0	0	0	0	0	0	0	0	0	0	0	0	0	0	0
bryophytes	537	ppt-miR537a,ppt-miR537b,ppt-miR537c,ppt-miR537d	TTGAGGTGTTTCTACAGGCT	0	0	0	0	0	0	0	0	0	0	0	0	0	7323	0	0	0	0	0	0	0	0	0	0	0	0	0	0	0	0
bryophytes	538	ppt-miR538a,ppt-miR538b,ppt-miR538c	TTGCATGGAGTCTATGTCTG	0	0	0	0	0	0	0	0	0	0	0	0	0	3896	0	0	0	0	0	0	0	0	0	0	0	0	0	0	0	0
bryophytes	1043	ppt-miR1043	TTGCGCGTGAATTTGAAGGC	0	0	0	0	0	0	0	0	0	0	0	0	0	12	0	0	0	0	0	0	0	0	0	0	0	0	0	0	0	0
bryophytes	898	ppt-miR898a,ppt-miR898b	TTGCTGTGCACTACTTAGTA	0	0	0	0	0	0	0	0	0	0	0	0	0	12790	0	0	0	0	0	0	0	0	0	0	0	0	0	0	0	0
bryophytes	1223	ppt-miR1223h,ppt-miR1223i	TTGTAGAGTCACGCACCTCT	0	0	0	0	0	0	0	0	0	0	0	0	0	43	0	0	0	0	0	0	0	0	0	0	0	0	0	0	0	0
bryophytes	1223	ppt-miR1223a	TTGTAGAGTCATACACCTCC	0	0	0	0	0	0	0	0	0	0	0	0	0	302	0	0	0	0	0	0	0	0	0	0	0	0	0	0	0	0
bryophytes	1223	ppt-miR1223b,ppt-miR1223c,ppt-miR1223d	TTGTAGAGTCATACACCTCT	0	0	0	0	0	0	0	0	0	0	0	0	0	484	0	0	0	0	0	0	0	0	0	0	0	0	0	0	0	0
bryophytes	1223	ppt-miR1223e,ppt-miR1223f,ppt-miR1223g,ppt-miR1223j	TTGTAGAGTCATGCACCTCT	0	0	0	0	0	0	0	0	0	0	0	0	0	68	0	0	0	0	0	0	0	0	0	0	0	0	0	0	0	0
bryophytes	1044	ppt-miR1044	TTGTAGTGCATATTTGTTTT	0	0	0	0	0	0	0	0	0	0	0	0	0	2	0	0	0	0	0	0	0	0	0	0	0	0	0	0	0	0
bryophytes	1222	ppt-miR1222d	TTTAAGGGGTTCACTGGTAT	0	0	0	0	0	0	0	0	0	0	0	0	0	113	0	0	0	0	0	0	0	0	0	0	0	0	0	0	0	0
bryophytes	1219	ppt-miR1219d	TTTCCTGCCTCTCACTAGCT	0	0	0	0	0	0	0	0	0	0	0	0	0	189	0	0	0	0	0	0	0	0	0	0	0	0	0	0	0	0
bryophytes	1027	ppt-miR1027a,ppt-miR1027b	TTTCTATCTTCTCTTCCAAT	0	0	0	0	0	0	0	0	0	0	0	0	0	685	0	0	0	0	0	0	0	0	0	0	0	0	0	0	0	0
bryophytes	1078	ppt-miR1078	TTTGGATGATTCAATTGTGA	0	0	0	0	0	0	0	0	0	0	0	0	0	550	0	0	0	0	0	0	0	0	0	0	0	0	0	0	0	0
bryophytes	1060	ppt-miR1060	TTTGTCATAGGATTACACAC	0	0	0	0	0	0	0	0	0	0	0	0	0	42	0	0	0	0	0	0	0	0	0	0	0	0	0	0	0	0
bryophytes	1041	ppt-miR1041	TTTTCGGGTGAGAGTGGTCC	0	0	0	0	0	0	0	0	0	0	0	0	0	22	0	0	0	0	0	0	0	0	0	0	0	0	0	0	0	0
lycopods	1103	smo-miR1103	AAGAGTGCACCCCCTTTCCA	0	0	0	0	0	0	0	0	0	0	0	0	1	0	0	0	0	0	0	0	0	0	0	0	0	0	0	0	0	0
lycopods	1112	smo-miR1112	ACTTTGTTATGGCATTCCTC	0	0	0	0	0	0	0	0	0	0	0	0	33	0	0	0	0	0	0	0	0	0	0	0	0	0	0	0	0	0
lycopods	1089	smo-miR1089	AGATCATCTAGGATTGTTTG	0	0	0	0	0	0	0	0	0	0	0	0	12	0	0	0	0	0	0	0	0	0	0	0	0	0	0	0	0	0
lycopods	1102	smo-miR1102	AGCTATTGCCAGCGTCAAGC	0	0	0	0	0	0	0	0	0	0	0	0	199	0	0	0	0	0	0	0	0	0	0	0	0	0	0	0	0	0
lycopods	1112	smo-miR1112	AGGAATGCTATAACAAAGTC	0	0	0	0	0	0	0	0	0	0	0	0	26	0	0	0	0	0	0	0	0	0	0	0	0	0	0	0	0	0
lycopods	1088	smo-miR1088	CAGAAGAAAGAGAGCACGCA	0	0	0	0	0	0	0	0	0	0	0	0	22	0	0	0	0	0	0	0	0	0	0	0	0	0	0	0	0	0
lycopods	1085	smo-miR1085	CCCCTACAAGAGATATCAAT	0	0	0	0	0	0	0	0	0	0	0	0	1	0	0	0	0	0	0	0	0	0	0	0	0	0	0	0	0	0
lycopods	1104	smo-miR1104	CGCAGCTGTTCTTTTTCCTT	0	0	0	0	0	0	0	0	0	0	0	0	699	0	0	0	0	0	0	0	0	0	0	0	0	0	0	0	0	0
lycopods	1091	smo-miR1091	CGGCAGTGAGGGAGGATTTG	0	0	0	0	0	0	0	0	0	0	0	0	193	0	0	0	0	0	0	0	0	0	0	0	0	0	0	0	0	0
lycopods	1096	smo-miR1096	CTGCCTCTTTGCTTCAGGAA	0	0	0	0	0	0	0	0	0	0	0	0	11	0	0	0	0	0	0	0	0	0	0	0	0	0	0	0	0	0
lycopods	1111	smo-miR1111	GCCATGACTAAGCAGGACCA	0	0	0	0	0	0	0	0	0	0	0	0	5	0	0	0	0	0	0	0	0	0	0	0	0	0	0	0	0	0
lycopods	1088	smo-miR1088	GCGTGCTCTTTTTCTTCTGT	0	0	0	0	0	0	0	0	0	0	0	0	29	0	0	0	0	0	0	0	0	0	0	0	0	0	0	0	0	0
lycopods	1082	smo-miR1082a	GCGTTGGCCTGCTGGCCGGT	0	0	0	0	0	0	0	0	0	0	0	0	6016	0	0	0	0	0	0	0	0	0	0	0	0	0	0	0	0	0
lycopods	1110	smo-miR1110	GCTAGGGGCAGTGGTCAAGG	0	0	0	0	0	0	0	0	0	0	0	0	12	0	0	0	0	0	0	0	0	0	0	0	0	0	0	0	0	0
lycopods	1101	smo-miR1101	GGCATTCTCTCGAAACAAGT	0	0	0	0	0	0	0	0	0	0	0	0	1	0	0	0	0	0	0	0	0	0	0	0	0	0	0	0	0	0
lycopods	1107	smo-miR1107	GGTGCTGGTTCCAATTCAGG	0	0	0	0	0	0	0	0	0	0	0	0	2426	0	0	0	0	0	0	0	0	0	0	0	0	0	0	0	0	0
lycopods	1082	smo-miR1082b	GTGTTGGCCTGCTGGCCGGC	0	0	0	0	0	0	0	0	0	0	0	0	210	0	0	0	0	0	0	0	0	0	0	0	0	0	0	0	0	0
lycopods	1084	smo-miR1084	TAACTCAGGTGGTATGTTCC	0	0	0	0	0	0	0	0	0	0	0	0	1372	0	0	0	0	0	0	0	0	0	0	0	0	0	0	0	0	0
lycopods	1094	smo-miR1094c	TACTTCGCTGTTCCACAGTA	0	0	0	0	0	0	0	0	0	0	0	0	53	0	0	0	0	0	0	0	0	0	0	0	0	0	0	0	0	0
lycopods	1094	smo-miR1094a	TACTTCTCCGTGCCACAGTA	0	0	0	0	0	0	0	0	0	0	0	0	1113	0	0	0	0	0	0	0	0	0	0	0	0	0	0	0	0	0
lycopods	1094	smo-miR1094b	TACTTCTCTGTTCCACAGTA	0	0	0	0	0	0	0	0	0	0	0	0	74	0	0	0	0	0	0	0	0	0	0	0	0	0	0	0	0	0
lycopods	1097	smo-miR1097	TAGCCATTGTTGTTGTTGGA	0	0	0	0	0	0	0	0	0	0	0	0	12	0	0	0	0	0	0	0	0	0	0	0	0	0	0	0	0	0
lycopods	1083	smo-miR1083	TAGCCTGGAACGAAGCACGG	0	0	0	0	0	0	0	0	0	0	0	0	7	0	0	0	0	0	0	0	0	0	0	0	0	0	0	0	0	0
lycopods	1095	smo-miR1095a,smo-miR1095b	TAGGTTCCCTTGTTTCCAAA	0	0	0	0	0	0	0	0	0	0	0	0	1851	0	0	0	0	0	0	0	0	0	0	0	0	0	0	0	0	0
lycopods	1086	smo-miR1086	TAGTGCCGTGGTCCTTTTGG	0	0	0	0	0	0	0	0	0	0	0	0	19	0	0	0	0	0	0	0	0	0	0	0	0	0	0	0	0	0
lycopods	1109	smo-miR1109	TAGTGGGAGATTTTGTGTAA	0	0	0	0	0	0	0	0	0	0	0	0	57	0	0	0	0	0	0	0	0	0	0	0	0	0	0	0	0	0
lycopods	1099	smo-miR1099	TATAGCAATGGTGTTTTTGT	0	0	0	0	0	0	0	0	0	0	0	0	25	0	0	0	0	0	0	0	0	0	0	0	0	0	0	0	0	0
lycopods	1115	smo-miR1115	TCACCAAAGTGCCTGAGCTC	0	0	0	0	0	0	0	0	0	0	0	0	2	0	0	0	0	0	0	0	0	0	0	0	0	0	0	0	0	0
lycopods	1090	smo-miR1090	TGAAAGCCATTCTCAACAAA	0	0	0	0	0	0	0	0	0	0	0	0	7	0	0	0	0	0	0	0	0	0	0	0	0	0	0	0	0	0
lycopods	1092	smo-miR1092	TGACAGGAATGCATTGGTGT	0	0	0	0	0	0	0	0	0	0	0	0	10	0	0	0	0	0	0	0	0	0	0	0	0	0	0	0	0	0
lycopods	1115	smo-miR1115	TGAGCTCAGGCACTTTGGTG	0	0	0	0	0	0	0	0	0	0	0	0	1	0	0	0	0	0	0	0	0	0	0	0	0	0	0	0	0	0
lycopods	1108	smo-miR1108	TGAGCTGAGAGACATAACCC	0	0	0	0	0	0	0	0	0	0	0	0	14	0	0	0	0	0	0	0	0	0	0	0	0	0	0	0	0	0
lycopods	1081	smo-miR1081	TGAGGCTTGCCTTTGATTCT	0	0	0	0	0	0	0	0	0	0	0	0	5358	0	0	0	0	0	0	0	0	0	0	0	0	0	0	0	0	0
lycopods	1098	smo-miR1098	TGATGACGTTTGTGCTGAAA	0	0	0	0	0	0	0	0	0	0	0	0	2660	0	0	0	0	0	0	0	0	0	0	0	0	0	0	0	0	0
lycopods	1103	smo-miR1103	TGGAAAAAGGAGGTGCATTC	0	0	0	0	0	0	0	0	0	0	0	0	1	0	0	0	0	0	0	0	0	0	0	0	0	0	0	0	0	0
lycopods	1093	smo-miR1093	TGGAGGTGTCGTTGCCAAGG	0	0	0	0	0	0	0	0	0	0	0	0	20	0	0	0	0	0	0	0	0	0	0	0	0	0	0	0	0	0
lycopods	1100	smo-miR1100	TGTCACGGACAGAACCCCAC	0	0	0	0	0	0	0	0	0	0	0	0	51	0	0	0	0	0	0	0	0	0	0	0	0	0	0	0	0	0
lycopods	1080	smo-miR1080	TTCACTATCTGCAAACACCT	0	0	0	0	0	0	0	0	0	0	0	0	88	0	0	0	0	0	0	0	0	0	0	0	0	0	0	0	0	0
lycopods	1105	smo-miR1105	TTCGGATGTGAAGATCGCTG	0	0	0	0	0	0	0	0	0	0	0	0	52	0	0	0	0	0	0	0	0	0	0	0	0	0	0	0	0	0
lycopods	1085	smo-miR1085	TTGATATGTCTTGTAGGGAC	0	0	0	0	0	0	0	0	0	0	0	0	1	0	0	0	0	0	0	0	0	0	0	0	0	0	0	0	0	0
lycopods	1101	smo-miR1101	TTGTTTGCAGAGAATGCCCA	0	0	0	0	0	0	0	0	0	0	0	0	1	0	0	0	0	0	0	0	0	0	0	0	0	0	0	0	0	0
lycopods	1106	smo-miR1106	TTTAAAGGTGTTAATGTGTG	0	0	0	0	0	0	0	0	0	0	0	0	34	0	0	0	0	0	0	0	0	0	0	0	0	0	0	0	0	0
gymnosperms	3697	pab-miR3697	TAGCCCCTGACTTCAACATG	0	0	0	0	0	0	0	0	0	0	0	55	0	0	0	0	0	0	0	0	0	0	0	0	0	0	0	0	0	0
gymnosperms	947	pab-miR947	TATCGGAATCTGTTACTGTT	0	0	0	0	0	0	0	0	0	0	0	1	0	0	0	0	0	0	0	0	0	0	0	0	0	0	0	0	0	0
gymnosperms	950	pab-miR950	TCACATCTGGGCCACGATGG	0	0	0	0	0	0	0	0	0	0	0	190	0	0	0	0	0	0	0	0	0	0	0	0	0	0	0	0	0	0
gymnosperms	3709	pab-miR3709a	TCAGATGCTTTAAATTCCCG	0	0	0	0	0	0	0	0	0	0	0	2	0	0	0	0	0	0	0	0	0	0	0	0	0	0	0	0	0	0
gymnosperms	950	pab-miR950	TCTGGGCCCCGGTGGTTTAT	0	0	0	0	0	0	0	0	0	0	0	14	0	0	0	0	0	0	0	0	0	0	0	0	0	0	0	0	0	0
gymnosperms	951	pab-miR951,pde-miR951,pta-miR951	TGTTCTTGACGTCTGGACCA	0	0	0	0	0	0	0	0	0	0	0	10	0	0	0	0	0	0	0	0	0	0	0	0	0	0	0	0	0	0
gymnosperms	3709	pab-miR3709b	TTTAAATGCCTTAAATTCCC	0	0	0	0	0	0	0	0	0	0	0	13	0	0	0	0	0	0	0	0	0	0	0	0	0	0	0	0	0	0
monocots	437	far-miR437	AAACATAGAGAAGTTTGACT	0	0	0	0	0	0	0	0	0	0	1	0	0	0	0	0	0	0	0	0	0	0	0	0	0	0	0	0	0	0
monocots	437	osa-miR437,sbi-miR437a,sbi-miR437b,sbi-miR437c,sbi-miR437d,sbi-miR437e,sbi-miR437f,sbi-miR437g,sbi-miR437i,sbi-miR437j,sbi-miR437k,sbi-miR437l,sbi-miR437m,sbi-miR437n,sbi-miR437o,sbi-miR437p,sbi-miR437q,sbi-miR437r,sbi-miR437s,sbi-miR437t,sbi-miR437u,sbi-miR437v,sbi-miR437w,ssp-miR437a	AAAGTTAGAGAAGTTTGACT	0	0	0	0	0	0	0	0	0	0	2	0	0	0	0	0	0	0	0	0	0	0	0	0	0	0	0	0	0	0
monocots	5147	osa-miR5147	ACAACTCTTGTGGATGGAGG	0	0	0	0	0	0	0	0	0	0	2	0	0	0	0	0	0	0	0	0	0	0	0	0	0	0	0	0	0	0
monocots	1875	osa-miR1875	ACAATGGAGTGAAGTGCAAC	0	0	0	0	0	0	0	0	0	0	68	0	0	0	0	0	0	0	0	0	0	0	0	0	0	0	0	0	0	0
monocots	2880	osa-miR2880	ACGGTATCCCGTTCGGACAG	0	0	0	0	0	0	0	0	0	0	18	0	0	0	0	0	0	0	0	0	0	0	0	0	0	0	0	0	0	0
monocots	1878	osa-miR1878	ACTTAATCTGGACACTATAA	0	0	0	0	0	0	0	0	0	0	8	0	0	0	0	0	0	0	0	0	0	0	0	0	0	0	0	0	0	0
monocots	5152	osa-miR5152	AGACCATGCCTATACCTACC	0	0	0	0	0	0	0	0	0	0	2	0	0	0	0	0	0	0	0	0	0	0	0	0	0	0	0	0	0	0
monocots	1863	osa-miR1863b.2	AGAGACTTGGCTGATGCATT	0	0	0	0	0	0	0	0	0	0	27	0	0	0	0	0	0	0	0	0	0	0	0	0	0	0	0	0	0	0
monocots	5156	osa-miR5156	AGCCTGTAAAACTGCAAAAA	0	0	0	0	0	0	0	0	0	0	1	0	0	0	0	0	0	0	0	0	0	0	0	0	0	0	0	0	0	0
monocots	1863	cme-miR1863,osa-miR1863a,pab-miR1863	AGCTCTGATACCATGTTAGA	0	0	0	0	0	0	0	0	0	0	85	1	0	0	0	0	0	0	0	0	0	0	0	0	0	0	0	0	0	0
monocots	1846	osa-miR1846a,osa-miR1846b,osa-miR1846c	AGTGAGGAGGCCGGGGCCGC	0	0	0	0	0	0	0	0	0	0	1	0	0	0	0	0	0	0	0	0	0	0	0	0	0	0	0	0	0	0
monocots	440	osa-miR440	AGTGTCTCCTGATGATCGGG	0	0	0	0	0	0	0	0	0	0	22	0	0	0	0	0	0	0	0	0	0	0	0	0	0	0	0	0	0	0
monocots	3982	osa-miR3982	AGTTGCCTACATGGAGCGCC	0	0	0	0	0	0	0	0	0	0	2	0	0	0	0	0	0	0	0	0	0	0	0	0	0	0	0	0	0	0
monocots	1876	osa-miR1876	ATAAGTGGGTTTGTGGGCTG	0	0	0	0	0	0	0	0	0	0	25	0	0	0	0	0	0	0	0	0	0	0	0	0	0	0	0	0	0	0
monocots	1432	osa-miR1432	ATCAGGAGAGATGACACCGA	0	0	0	0	0	0	0	0	0	0	1778	0	0	0	0	0	0	0	0	0	0	0	0	0	0	0	0	0	0	0
monocots	1878	bdi-miR1878	ATTTGTAGTGTTCAGATTGA	0	0	0	0	0	0	0	0	0	0	3	0	0	0	0	0	0	0	0	0	0	0	0	0	0	0	0	0	0	0
monocots	1425	osa-miR1425	CAGCAAGAACTGGATCTTAA	0	0	0	0	0	0	0	0	0	0	184	0	0	0	0	0	0	0	0	0	0	0	0	0	0	0	0	0	0	0
monocots	1432	osa-miR1432	CAGGTGTCATCTCCCCTGAA	0	0	0	0	0	0	0	0	0	0	6	0	0	0	0	0	0	0	0	0	0	0	0	0	0	0	0	0	0	0
monocots	528	osa-miR528	CCTGTGCTTGCCTCTTCCAT	0	0	0	0	0	0	0	0	0	0	9	0	0	0	0	0	0	0	0	0	0	0	0	0	0	0	0	0	0	0
monocots	1865	osa-miR1865	CGAAGAATCGCAGTCACTAG	0	0	0	0	0	0	0	0	0	0	5	0	0	0	0	0	0	0	0	0	0	0	0	0	0	0	0	0	0	0
monocots	1861	osa-miR1861b,osa-miR1861f,osa-miR1861i,osa-miR1861l	CGATCTTGAGGCAGGAACTG	0	0	0	0	0	0	0	0	0	0	10	0	0	0	0	0	0	0	0	0	0	0	0	0	0	0	0	0	0	0
monocots	1861	osa-miR1861c	CGATCTTGTAGCAAGAACTG	0	0	0	0	0	0	0	0	0	0	1	0	0	0	0	0	0	0	0	0	0	0	0	0	0	0	0	0	0	0
monocots	1861	osa-miR1861h,osa-miR1861j	CGGTCTTGAGGCAGGAACTG	0	0	0	0	0	0	0	0	0	0	319	0	0	0	0	0	0	0	0	0	0	0	0	0	0	0	0	0	0	0
monocots	1861	osa-miR1861e,osa-miR1861k,osa-miR1861m	CGGTCTTGTGGCAAGAACTG	0	0	0	0	0	0	0	0	0	0	5	0	0	0	0	0	0	0	0	0	0	0	0	0	0	0	0	0	0	0
monocots	1432	sbi-miR1432,zma-miR1432	CTCAGGAGAGATGACACCGA	0	0	0	0	0	0	0	0	0	0	1	0	0	0	0	0	0	0	0	0	0	0	0	0	0	0	0	0	0	0
monocots	3979	osa-miR3979	CTTCGGGGGAGGAGAGAAGC	0	0	0	0	0	0	0	0	0	0	11	0	0	0	0	0	0	0	0	0	0	0	0	0	0	0	0	0	0	0
monocots	2275	ata-miR2275b	CTTGTTTTCCTCCAATATCT	0	0	0	0	0	0	0	0	0	0	1	0	0	0	0	0	0	0	0	0	0	0	0	0	0	0	0	0	0	0
monocots	2275	osa-miR2275d	CTTGTTTTTCTCCAATATCT	0	0	0	0	0	0	0	0	0	0	3	0	0	0	0	0	0	0	0	0	0	0	0	0	0	0	0	0	0	0
monocots	2871	osa-miR2871a	GACCGTAGAAACTAGCATAG	0	0	0	0	0	0	0	0	0	0	29	0	0	0	0	0	0	0	0	0	0	0	0	0	0	0	0	0	0	0
monocots	5149	osa-miR5149	GAGGAGCTGTGACGATTTGG	0	0	0	0	0	0	0	0	0	0	2	0	0	0	0	0	0	0	0	0	0	0	0	0	0	0	0	0	0	0
monocots	1866	osa-miR1866	GAGGGATTTTGCGGGAATTT	0	0	0	0	0	0	0	0	0	0	7	0	0	0	0	0	0	0	0	0	0	0	0	0	0	0	0	0	0	0
monocots	3982	osa-miR3982	GCGCTCCACGTAGGCAACAA	0	0	0	0	0	0	0	0	0	0	1	0	0	0	0	0	0	0	0	0	0	0	0	0	0	0	0	0	0	0
monocots	444	osa-miR444a	GCTAGAGGTGGCAACTGCAT	0	0	0	0	0	0	0	0	0	0	191	0	0	0	0	0	0	0	0	0	0	0	0	0	0	0	0	0	0	0
monocots	1863	osa-miR1863c	TAGAAACTTGGCTGATGCAT	0	0	0	0	0	0	0	0	0	0	49	0	0	0	0	0	0	0	0	0	0	0	0	0	0	0	0	0	0	0
monocots	1425	osa-miR1425	TAGGATTCAATCCTTGCTGC	0	0	0	0	0	0	0	0	0	0	430	0	0	0	0	0	0	0	0	0	0	0	0	0	0	0	0	0	0	0
monocots	1874	osa-miR1874	TAGGGCTACTACACCATCCA	0	0	0	0	0	0	0	0	0	0	15	0	0	0	0	0	0	0	0	0	0	0	0	0	0	0	0	0	0	0
monocots	1846	osa-miR1846d	TATCCGGCGCCGCAGGGAGG	0	0	0	0	0	0	0	0	0	0	2	0	0	0	0	0	0	0	0	0	0	0	0	0	0	0	0	0	0	0
monocots	1874	osa-miR1874	TATGGATGGAGGTGTAACCC	0	0	0	0	0	0	0	0	0	0	272	0	0	0	0	0	0	0	0	0	0	0	0	0	0	0	0	0	0	0
monocots	2871	osa-miR2871a,osa-miR2871b	TATTTTAGTTTCTATGGTCA	0	0	0	0	0	0	0	0	0	0	21	0	0	0	0	0	0	0	0	0	0	0	0	0	0	0	0	0	0	0
monocots	1432	ata-miR1432	TCAGGAGAGATGACACCGAC	0	0	0	0	0	0	0	0	0	0	865	0	0	0	0	0	0	0	0	0	0	0	0	0	0	0	0	0	0	0
monocots	1846	osa-miR1846d	TCCCACCGAGCAGCCGGATC	0	0	0	0	0	0	0	0	0	0	16	0	0	0	0	0	0	0	0	0	0	0	0	0	0	0	0	0	0	0
monocots	3979	osa-miR3979	TCTCTCTCTCCCTTGAAGGC	0	0	0	0	0	0	0	0	0	0	10	0	0	0	0	0	0	0	0	0	0	0	0	0	0	0	0	0	0	0
monocots	1846	osa-miR1846a,osa-miR1846b	TGACCCCGTTCTCCTCGCCG	0	0	0	0	0	0	0	0	0	0	2	0	0	0	0	0	0	0	0	0	0	0	0	0	0	0	0	0	0	0
monocots	5158	osa-miR5158	TGAGCCACTGGGATGAGGAT	0	0	0	0	0	0	0	0	0	0	5	0	0	0	0	0	0	0	0	0	0	0	0	0	0	0	0	0	0	0
monocots	1861	osa-miR1861a,osa-miR1861o	TGATCTTGAGGCAGAAACTG	0	0	0	0	0	0	0	0	0	0	24	0	0	0	0	0	0	0	0	0	0	0	0	0	0	0	0	0	0	0
monocots	444	bdi-miR444b,osa-miR444a,osa-miR444d.2,osa-miR444e	TGCAGTTGCTGCCTCAAGCT	0	0	0	0	0	0	0	0	0	0	760	0	0	0	0	0	0	0	0	0	0	0	0	0	0	0	0	0	0	0
monocots	444	hvu-miR444b	TGCAGTTGCTGTCTCAAGCT	0	0	0	0	0	0	0	0	0	0	2	0	0	0	0	0	0	0	0	0	0	0	0	0	0	0	0	0	0	0
monocots	444	osa-miR444f,ssp-miR444a,ssp-miR444b.2	TGCAGTTGTTGCCTCAAGCT	0	0	0	0	0	0	0	0	0	0	38	0	0	0	0	0	0	0	0	0	0	0	0	0	0	0	0	0	0	0
monocots	444	bdi-miR444c,bdi-miR444d,osa-miR444b.2,osa-miR444c.2,ssp-miR444c,zma-miR444a,zma-miR444b	TGCAGTTGTTGTCTCAAGCT	0	0	0	0	0	0	0	0	0	0	2545	0	0	0	0	0	0	0	0	0	0	0	0	0	0	0	0	0	0	0
monocots	7695	osa-miR7695	TGCCTATGTGGCACGCCACG	0	0	0	0	0	0	0	0	0	0	1	0	0	0	0	0	0	0	0	0	0	0	0	0	0	0	0	0	0	0
monocots	1865	osa-miR1865	TGCTAGTGATGGTGATTCTT	0	0	0	0	0	0	0	0	0	0	12	0	0	0	0	0	0	0	0	0	0	0	0	0	0	0	0	0	0	0
monocots	1320	osa-miR1320	TGGAACGGAGGAATTTTATA	0	0	0	0	0	0	0	0	0	0	82	0	0	0	0	0	0	0	0	0	0	0	0	0	0	0	0	0	0	0
monocots	528	ata-miR528,bdi-miR528,osa-miR528,sbi-miR528,ssp-miR528,zma-miR528a,zma-miR528b	TGGAAGGGGCATGCAGAGGA	0	0	0	0	3	0	0	0	0	0	64531	0	0	0	0	0	0	0	0	0	0	0	0	0	0	0	0	0	0	0
monocots	1861	osa-miR1861d	TGGTCTTGAGGCAGGAACTG	0	0	0	0	0	0	0	0	0	0	2	0	0	0	0	0	0	0	0	0	0	0	0	0	0	0	0	0	0	0
monocots	1320	osa-miR1320	TGTAAAATTCATTCGTTCCA	0	0	0	0	0	0	0	0	0	0	2	0	0	0	0	0	0	0	0	0	0	0	0	0	0	0	0	0	0	0
monocots	5143	osa-miR5143a,osa-miR5143b	TGTGGTATGTTGGCAATGTA	0	0	0	0	0	0	0	0	0	0	27	0	0	0	0	0	0	0	0	0	0	0	0	0	0	0	0	0	0	0
monocots	6251	osa-miR6251	TGTGTAGCCACATTGTAAGG	0	0	0	0	0	0	0	0	0	0	15	0	0	0	0	0	0	0	0	0	0	0	0	0	0	0	0	0	0	0
monocots	444	osa-miR444b.1,osa-miR444c.1	TGTTGTCTCAAGCTTGCTGC	0	0	0	0	0	0	0	0	0	0	154	0	0	0	0	0	0	0	0	0	0	0	0	0	0	0	0	0	0	0
monocots	2863	osa-miR2863c	TTAGTAGGACTAGAATGGGC	0	0	0	0	0	0	0	0	0	0	211	0	0	0	0	0	0	0	0	0	0	0	0	0	0	0	0	0	0	0
monocots	2275	zma-miR2275b,zma-miR2275c	TTCAGTTTCCTCTAATATCT	0	0	0	0	0	0	0	0	0	0	1	0	0	0	0	0	0	0	0	0	0	0	0	0	0	0	0	0	0	0
monocots	2275	bdi-miR2275b	TTCAGTTTCTTCTAATATCT	0	0	0	0	0	0	0	0	0	0	3	0	0	0	0	0	0	0	0	0	0	0	0	0	0	0	0	0	0	0
monocots	2863	osa-miR2863b	TTCGTTTATTTGGACTAGAG	0	0	0	0	0	0	0	0	0	0	2	0	0	0	0	0	0	0	0	0	0	0	0	0	0	0	0	0	0	0
monocots	444	bdi-miR444a,hvu-miR444a,osa-miR444a,osa-miR444d.1,tae-miR444a,tae-miR444b	TTGCTGCCTCAAGCTTGCTG	0	0	0	0	0	0	0	0	0	0	1	0	0	0	0	0	0	0	0	0	0	0	0	0	0	0	0	0	0	0
monocots	444	osa-miR444d.3,ssp-miR444b.1	TTGTGGCTTTCTTGCAAGTT	0	0	0	0	0	0	0	0	0	0	19	0	0	0	0	0	0	0	0	0	0	0	0	0	0	0	0	0	0	0
dicots	852	aly-miR852,ath-miR852	AAGATAAGCGCCTTAGTTCT	0	0	0	0	0	0	0	0	0	7	0	0	0	0	0	0	0	0	0	0	0	0	0	0	0	0	0	0	0	0
dicots	5028	ath-miR5028	AATTGGGTTTATGCTAGAGT	0	0	0	0	0	0	0	0	0	1	0	0	0	0	0	0	0	0	0	0	0	0	0	0	0	0	0	0	0	0
dicots	840	ath-miR840	ACACTGAAGGACCTAAACTA	0	0	0	0	0	0	0	0	0	27	0	0	0	0	0	0	0	0	0	0	0	0	0	0	0	0	0	0	0	0
dicots	391	aly-miR391,ath-miR391,bra-miR391	ACGGTATCTCTCCTACGTAG	0	0	0	0	0	0	0	0	0	100	0	0	0	0	0	0	0	0	0	0	0	0	0	0	0	0	0	0	0	0
dicots	3933	ath-miR3933	AGAAGCAAAATGACGACTCG	0	0	0	0	0	0	0	0	0	4	0	0	0	0	0	0	0	0	0	0	0	0	0	0	0	0	0	0	0	0
dicots	845	vvi-miR845c	AGGCTCTGATACCAATTGAT	0	0	0	0	0	0	0	0	0	1	0	0	0	0	0	0	0	0	0	0	0	0	0	0	0	0	0	0	0	0
dicots	2111	ath-miR2111b	ATCCTCGGGATACAGTTTAC	0	0	0	0	0	0	0	0	0	2	0	0	0	0	0	0	0	0	0	0	0	0	0	0	0	0	0	0	0	0
dicots	1887	aly-miR1887	CACTTAGATTGTTCTTAGTA	0	0	0	0	0	0	0	0	0	12	0	0	0	0	0	0	0	0	0	0	0	0	0	0	0	0	0	0	0	0
dicots	846	ath-miR846	CATTCAAGGACTTCTATTCA	0	0	0	0	0	0	0	0	0	2	0	0	0	0	0	0	0	0	0	0	0	0	0	0	0	0	0	0	0	0
dicots	158	ath-miR158b	CCCCAAATGTAGACAAAGCA	0	0	0	0	0	0	0	0	0	268	0	0	0	0	0	0	0	0	0	0	0	0	0	0	0	0	0	0	0	0
dicots	824	aly-miR824,ath-miR824	CCTTCTCATCGATGGTCTAG	0	0	0	0	0	0	0	0	0	597	0	0	0	0	0	0	0	0	0	0	0	0	0	0	0	0	0	0	0	0
dicots	845	ath-miR845a	CGGCTCTGATACCAATTGAT	0	0	0	0	0	0	0	0	0	133	0	0	0	0	0	0	0	0	0	0	0	0	0	0	0	0	0	0	0	0
dicots	868	aly-miR868,ath-miR868	CTTCTTAAGTGCTGATAATG	0	0	0	0	0	0	0	0	0	1	0	0	0	0	0	0	0	0	0	0	0	0	0	0	0	0	0	0	0	0
dicots	823	aly-miR823	CTTGTATGATCACTAACCAT	0	0	0	0	0	0	0	0	0	1	0	0	0	0	0	0	0	0	0	0	0	0	0	0	0	0	0	0	0	0
dicots	158	aly-miR158a,ath-miR158a	CTTTGTCTACAATTTTGGAA	0	0	0	0	0	0	0	0	0	235	0	0	0	0	0	0	0	0	0	0	0	0	0	0	0	0	0	0	0	0
dicots	861	ath-miR861	GATGGATATGTCTTCAAGGA	0	0	0	0	0	0	0	0	0	44	0	0	0	0	0	0	0	0	0	0	0	0	0	0	0	0	0	0	0	0
dicots	161	aly-miR161	GTCACTTTCACTGCATTAAT	0	0	0	0	0	0	0	0	0	10	0	0	0	0	0	0	0	0	0	0	0	0	0	0	0	0	0	0	0	0
dicots	2111	aly-miR2111a,aly-miR2111c,ath-miR2111a,bna-miR2111a,bra-miR2111a	GTCCTCGGGATGCGGATTAC	0	0	0	0	0	0	0	0	0	1	0	0	0	0	0	0	0	0	0	0	0	0	0	0	0	0	0	0	0	0
dicots	2939	ath-miR2939	TAACGCACAACACTAAGCCA	0	0	0	0	0	0	0	0	0	7	0	0	0	0	0	0	0	0	0	0	0	0	0	0	0	0	0	0	0	0
dicots	830	ath-miR830	TAACTATTTTGAGAAGAAGT	0	0	0	0	0	0	0	0	0	1	0	0	0	0	0	0	0	0	0	0	0	0	0	0	0	0	0	0	0	0
dicots	856	ath-miR856	TAATCCTACCAATAACTTCA	0	0	0	0	0	0	0	0	0	16	0	0	0	0	0	0	0	0	0	0	0	0	0	0	0	0	0	0	0	0
dicots	2111	aly-miR2111a,aly-miR2111b,aly-miR2111c,ath-miR2111a,ath-miR2111b,bna-miR2111a,bna-miR2111b,bna-miR2111d,bra-miR2111a,bra-miR2111b,cme-miR2111a,cme-miR2111b,gma-miR2111b,gma-miR2111c,gma-miR2111e,gma-miR2111f,lja-miR2111,mdm-miR2111a,mdm-miR2111b,mes-miR2111a,mes-miR2111b,mtr-miR2111a,mtr-miR2111b,mtr-miR2111c,mtr-miR2111d,mtr-miR2111e,mtr-miR2111f,mtr-miR2111g,mtr-miR2111h,mtr-miR2111i,mtr-miR211…	TAATCTGCATCCTGAGGTTT	0	0	0	0	0	0	0	0	0	3	0	0	0	0	0	0	0	0	0	0	0	0	0	0	0	0	0	0	0	0
dicots	777	ath-miR777	TACGCATTGAGTTTCGTTGC	0	0	0	0	0	0	0	0	0	19	0	0	0	0	0	0	0	0	0	0	0	0	0	0	0	0	0	0	0	0
dicots	824	aly-miR824,ath-miR824,bna-miR824,bol-miR824,bra-miR824	TAGACCATTTGTGAGAAGGG	0	0	0	0	0	0	0	0	0	104	0	0	0	0	0	0	0	0	0	0	0	0	0	0	0	0	0	0	0	0
dicots	6153	nta-miR6153	TAGGACCATATTCACTATTT	0	0	0	0	0	0	0	0	0	0	0	0	0	1	0	0	0	0	0	0	0	0	0	0	0	0	0	0	0	0
dicots	400	aly-miR400,ath-miR400,bra-miR400	TATGAGAGTATTATAAGTCA	0	0	0	0	0	0	0	0	0	12	0	0	0	0	0	0	0	0	0	0	0	0	0	0	0	0	0	0	0	0
dicots	161	aly-miR161,ath-miR161.2	TCAATGCATTGAAAGTGACT	0	0	0	0	0	0	0	0	0	1767	0	0	0	0	0	0	0	0	0	0	0	0	0	0	0	0	0	0	0	0
dicots	847	ath-miR847	TCACTCCTCTTCTTCTTGAT	0	0	0	0	0	0	0	0	0	2	0	0	0	0	0	0	0	0	0	0	0	0	0	0	0	0	0	0	0	0
dicots	842	aly-miR842,ath-miR842	TCATGGTCAGATCCGTCATC	0	0	0	0	0	0	0	0	0	1	0	0	0	0	0	0	0	0	0	0	0	0	0	0	0	0	0	0	0	0
dicots	868	ath-miR868	TCATGTCGTAATAGTAGTCA	0	0	0	0	0	0	0	0	0	14	0	0	0	0	0	0	0	0	0	0	0	0	0	0	0	0	0	0	0	0
dicots	158	aly-miR158a,ath-miR158a	TCCCAAATGTAGACAAAGCA	0	0	0	0	0	0	0	0	0	86815	0	0	0	0	0	0	0	0	0	0	0	0	0	0	0	0	0	0	0	0
dicots	853	ath-miR853	TCCCCTCTTTAGCTTGGAGA	0	0	0	0	0	0	0	0	0	4	0	0	0	0	0	0	0	0	0	0	0	0	0	0	0	0	0	0	0	0
dicots	845	ath-miR845b	TCGCTCTGATACCAAATTGA	0	0	0	0	0	0	0	0	0	84	0	0	0	0	0	0	0	0	0	0	0	0	0	0	0	0	0	0	0	0
dicots	776	ath-miR776	TCTAAGTCTTCTATTGATGT	0	0	0	0	0	0	0	0	0	6	0	0	0	0	0	0	0	0	0	0	0	0	0	0	0	0	0	0	0	0
dicots	1507	gma-miR1507a,gma-miR1507b,gso-miR1507a,gso-miR1507b,vun-miR1507a,vun-miR1507b	TCTCATTCCATACATCGTCT	0	0	0	0	1	0	0	0	0	0	0	0	0	0	0	0	0	0	0	0	0	0	0	0	0	0	0	0	0	0
dicots	859	ath-miR859	TCTCTCTGTTGTGAAGTCAA	0	0	0	0	0	0	0	0	0	8	0	0	0	0	0	0	0	0	0	0	0	0	0	0	0	0	0	0	0	0
dicots	830	ath-miR830	TCTTCTCCAAATAGTTTAGG	0	0	0	0	0	0	0	0	0	11	0	0	0	0	0	0	0	0	0	0	0	0	0	0	0	0	0	0	0	0
dicots	828	lus-miR828a	TCTTGCTCAAATGAGTGTTC	0	0	0	0	0	0	0	0	0	0	0	1	0	0	0	0	0	0	0	0	0	0	0	0	0	0	0	0	0	0
dicots	161	ath-miR161.1	TGAAAGTGACTACATCGGGG	0	0	0	0	0	0	0	0	0	1886	0	0	0	0	0	0	0	0	0	0	0	0	0	0	0	0	0	0	0	0
dicots	771	ath-miR771	TGAGCCTCTGTGGTAGCCCT	0	0	0	0	0	0	0	0	0	66	0	0	0	0	0	0	0	0	0	0	0	0	0	0	0	0	0	0	0	0
dicots	173	ath-miR173	TGATTCTCTGTGTAAGCGAA	0	0	0	0	0	0	0	0	0	3	0	0	0	0	0	0	0	0	0	0	0	0	0	0	0	0	0	0	0	0
dicots	823	ath-miR823	TGGGTGGTGATCATATAAGA	0	0	0	0	0	0	0	0	0	38	0	0	0	0	0	0	0	0	0	0	0	0	0	0	0	0	0	0	0	0
dicots	834	aly-miR834,ath-miR834	TGGTAGCAGTAGCGGTGGTA	0	0	0	0	0	0	0	0	0	1	0	0	0	0	0	0	0	0	0	0	0	0	0	0	0	0	0	0	0	0
dicots	403	ath-miR403	TGTTTTGTGCTTGAATCTAA	0	0	0	0	0	0	0	0	0	19	0	0	0	0	0	0	0	0	0	0	0	0	0	0	0	0	0	0	0	0
dicots	781	aly-miR781,ath-miR781a,ath-miR781b	TTAGAGTTTTCTGGATACTT	0	0	0	0	0	0	0	0	0	28	0	0	0	0	0	0	0	0	0	0	0	0	0	0	0	0	0	0	0	0
dicots	403	aly-miR403a,aly-miR403b,ath-miR403,bna-miR403,bra-miR403,csi-miR403,har-miR403a,hpe-miR403a,htu-miR403a,htu-miR403b,htu-miR403c,htu-miR403d,htu-miR403e,mdm-miR403a,mdm-miR403b,mes-miR403a,mes-miR403b,ppe-miR403,ptc-miR403a,ptc-miR403b,ptc-miR403c,ptc-miR403d,rco-miR403a,rco-miR403b,tcc-miR403a,tcc-miR403b,vvi-miR403a,vvi-miR403b,vvi-miR403c,vvi-miR403d,vvi-miR403e,vvi-miR403f	TTAGATTCACGCACAAACTC	0	0	0	0	0	0	0	0	0	6674	0	0	0	0	0	0	0	0	0	0	0	0	0	0	0	0	0	0	0	0
dicots	403	gma-miR403a,gma-miR403b	TTAGATTCACGCACAAACTT	0	0	0	0	0	0	0	0	0	86	0	0	0	0	0	0	0	0	0	0	0	0	0	0	0	0	0	0	0	0
dicots	402	ath-miR402	TTCGAGGCCTATTAAACCTC	0	0	0	0	0	0	0	0	0	3	0	0	0	0	0	0	0	0	0	0	0	0	0	0	0	0	0	0	0	0
dicots	775	ath-miR775	TTCGATGTCTAGCAGTGCCA	0	0	0	0	0	0	0	0	0	192	0	0	0	0	0	0	0	0	0	0	0	0	0	0	0	0	0	0	0	0
dicots	391	aly-miR391,ath-miR391,bra-miR391	TTCGCAGGAGAGATAGCGCC	0	0	0	0	0	0	0	0	0	372	0	0	0	0	0	0	0	0	0	0	0	0	0	0	0	0	0	0	0	0
dicots	173	aly-miR173a,aly-miR173b,ath-miR173	TTCGCTTGCAGAGAGAAATC	0	0	0	0	0	0	0	0	0	75	0	0	0	0	0	0	0	0	0	0	0	0	0	0	0	0	0	0	0	0
dicots	858	ath-miR858b	TTCGTTGTCTGTTCGACCTT	0	0	0	0	0	0	0	0	0	32	0	0	0	0	0	0	0	0	0	0	0	0	0	0	0	0	0	0	0	0
dicots	161	aly-miR161	TTGAAAGTGACTACATCGGG	0	0	0	0	0	0	0	0	0	646	0	0	0	0	0	0	0	0	0	0	0	0	0	0	0	0	0	0	0	0
dicots	4243	ath-miR4243	TTGAAATTGTAGATTTCGTA	0	0	0	0	0	0	0	0	0	24	0	0	0	0	0	0	0	0	0	0	0	0	0	0	0	0	0	0	0	0
dicots	867	ath-miR867	TTGAACATGGTTTATTAGGA	0	0	0	0	0	0	0	0	0	18	0	0	0	0	0	0	0	0	0	0	0	0	0	0	0	0	0	0	0	0
dicots	163	ath-miR163	TTGAAGAGGACTTGGAACTT	0	0	0	0	0	0	0	0	0	1470	0	0	0	0	0	0	0	0	0	0	0	0	0	0	0	0	0	0	0	0
dicots	846	aly-miR846,ath-miR846	TTGAATTGAAGTGCTTGAAT	0	0	0	0	0	0	0	0	0	18	0	0	0	0	0	0	0	0	0	0	0	0	0	0	0	0	0	0	0	0
dicots	6149	nta-miR6149a,nta-miR6149b	TTGATACGCACCTGAATCGG	0	0	0	0	0	0	0	0	0	0	0	0	0	1	0	0	0	0	0	0	0	0	0	0	0	0	0	0	0	0
dicots	774	ath-miR774a	TTGGTTACCCATATGGCCAT	0	0	0	0	0	0	0	0	0	1	0	0	0	0	0	0	0	0	0	0	0	0	0	0	0	0	0	0	0	0
dicots	840	aly-miR840,ath-miR840	TTGTTTAGGTCCCTTAGTTT	0	0	0	0	0	0	0	0	0	8	0	0	0	0	0	0	0	0	0	0	0	0	0	0	0	0	0	0	0	0
dicots	858	aly-miR858,ath-miR858a	TTTCGTTGTCTGTTCGACCT	0	0	0	0	0	0	0	0	0	70	0	0	0	0	0	0	0	0	0	0	0	0	0	0	0	0	0	0	0	0
dicots	773	ath-miR773a	TTTGCTTCCAGCTTTTGTCT	0	0	0	0	0	0	0	0	0	59	0	0	0	0	0	0	0	0	0	0	0	0	0	0	0	0	0	0	0	0
dicots	158	aly-miR158b	TTTGTCTACAATTTTGGAAA	0	0	0	0	0	0	0	0	0	1	0	0	0	0	0	0	0	0	0	0	0	0	0	0	0	0	0	0	0	0
dicots	5012	ath-miR5012	TTTTACTGCTACTTGTGTTC	0	0	0	0	0	0	0	0	0	16	0	0	0	0	0	0	0	0	0	0	0	0	0	0	0	0	0	0	0	0
sponges	2019	aqu-miR-2019	AAAGTGATCGGGTTGCCGTC	0	0	0	0	0	0	0	0	349	0	0	0	0	0	0	0	0	0	0	0	0	0	0	0	0	0	0	0	0	0
sponges	2015	aqu-miR-2015	ACCTCTCCATCATGCATGAC	0	0	0	0	0	0	0	0	46	0	0	0	0	0	0	0	0	0	0	0	0	0	0	0	0	0	0	0	0	0
sponges	2019	aqu-miR-2019	CACGGTAGCTTGCTCACTTA	0	0	0	0	0	0	0	0	18	0	0	0	0	0	0	0	0	0	0	0	0	0	0	0	0	0	0	0	0	0
sponges	2018	aqu-miR-2018	CGGGACCTTGGACCTCGACA	0	0	0	0	0	0	0	0	2	0	0	0	0	0	0	0	0	0	0	0	0	0	0	0	0	0	0	0	0	0
sponges	2017	aqu-miR-2017	TACCTGTGCACCTGTGTGCC	0	0	0	0	0	0	0	0	14	0	0	0	0	0	0	0	0	0	0	0	0	0	0	0	0	0	0	0	0	0
sponges	2016	aqu-miR-2016	TAGATTGGGCTTGGTCGGCA	0	0	0	0	0	0	0	0	133	0	0	0	0	0	0	0	0	0	0	0	0	0	0	0	0	0	0	0	0	0
sponges	2015	aqu-miR-2015	TCATGTATTGTGGAGGGGAG	0	0	0	0	0	0	0	0	88	0	0	0	0	0	0	0	0	0	0	0	0	0	0	0	0	0	0	0	0	0
sponges	2014	aqu-miR-2014	TGCCAAACAAGTCCGATCTA	0	0	0	0	0	0	0	0	14	0	0	0	0	0	0	0	0	0	0	0	0	0	0	0	0	0	0	0	0	0
sponges	2020	aqu-miR-2020	TGGGTAGTGTGTCTTTTCGG	0	0	0	0	0	0	0	0	636	0	0	0	0	0	0	0	0	0	0	0	0	0	0	0	0	0	0	0	0	0
sponges	2021	aqu-miR-2021	TGGTGGTCGGTGTTTCGTGG	0	0	0	0	0	0	0	0	74	0	0	0	0	0	0	0	0	0	0	0	0	0	0	0	0	0	0	0	0	0
sponges	2018	aqu-miR-2018	TGTCGGAGCCGGAGGTTCCG	0	0	0	0	0	0	0	0	30	0	0	0	0	0	0	0	0	0	0	0	0	0	0	0	0	0	0	0	0	0
nematode	54	cel-miR-54	AGGATATGAGACGACGAGAA	0	0	0	0	0	0	0	7673	0	0	0	0	0	0	0	0	0	0	0	0	0	0	0	0	0	0	0	0	0	0
nematode	239	cel-miR-239a	AGTGTCTAGTCTAGTGCAAA	0	0	0	0	0	0	0	430	0	0	0	0	0	0	0	0	0	0	0	0	0	0	0	0	0	0	0	0	0	0
nematode	86	cel-miR-86	CTGGGCTCAGATTCGCTTAG	0	0	0	0	0	0	0	3358	0	0	0	0	0	0	0	0	0	0	0	0	0	0	0	0	0	0	0	0	0	0
nematode	86	asu-miR-86,bma-miR-86,cbn-miR-86,cbr-miR-86,cel-miR-86,crm-miR-86,hco-miR-86,prd-miR-86,str-miR-86	TAAGTGAATGCTTTGCCACA	0	0	0	0	0	0	0	24395	0	0	0	0	0	0	0	0	0	0	0	0	0	52	0	0	0	0	0	0	0	0
nematode	54	cbn-miR-54,cel-miR-54	TACCCGTAATCTTCATAATC	0	0	0	0	0	0	0	102111	0	0	0	0	0	0	0	0	0	0	0	0	0	0	0	0	0	0	0	0	0	0
nematode	63	ppc-miR-63a	TATGACACTGAAGCGAGATG	0	0	0	0	0	0	0	2	0	0	0	0	0	0	0	0	0	0	0	0	0	0	0	0	0	0	0	0	0	0
nematode	63	cbn-miR-63,cel-miR-63	TATGACACTGAAGCGAGTTG	0	0	0	0	0	0	0	5573	0	0	0	0	0	0	0	0	0	0	0	0	0	0	0	0	0	0	0	0	0	0
nematode	63	cel-miR-63,crm-miR-63	TCTAACTCGTCGGTAGTCAT	0	0	0	0	0	0	0	875	0	0	0	0	0	0	0	0	0	0	0	0	0	0	0	0	0	0	0	0	0	0
nematode	239	cel-miR-239b	TTTGTACTACACAAAAGTAC	0	0	0	0	0	0	0	6387	0	0	0	0	0	0	0	0	0	0	0	0	0	0	0	0	0	0	0	0	0	0
nematode	239	cbn-miR-239a,cel-miR-239a,crm-miR-239a	TTTGTACTACACATAGGTAC	0	0	0	0	0	0	0	3205	0	0	0	0	0	0	0	0	0	0	0	0	0	0	0	0	0	0	0	0	0	0
insects	5	dan-miR-5,der-miR-5,dgr-miR-5,dme-miR-5,dmo-miR-5,dpe-miR-5,dps-miR-5,dse-miR-5,dsi-miR-5,dvi-miR-5,dwi-miR-5,dya-miR-5	AAAGGAACGATCGTTGTGAT	0	0	0	0	0	0	43285	0	0	0	8	0	0	0	0	0	0	0	0	0	0	0	0	0	1	6	50	389	3686	37666
insects	929	api-miR-929,dme-miR-929,dps-miR-929,dsi-miR-929,dvi-miR-929,hme-miR-929	AAATTGACTCTAGTAGGGAG	0	0	0	0	0	0	15	0	0	0	0	0	0	0	0	0	0	0	0	0	0	0	0	0	0	0	0	0	1	12
insects	969	dme-miR-969,dps-miR-969,dsi-miR-969,dvi-miR-969	AACTTGACACGTTGAGCTCG	0	0	0	0	0	0	14	0	0	0	0	0	0	0	0	0	0	0	0	0	0	0	0	0	0	0	0	1	2	14
insects	308	dan-miR-308,der-miR-308,dgr-miR-308,dme-miR-308,dmo-miR-308,dpe-miR-308,dps-miR-308,dse-miR-308,dsi-miR-308,dvi-miR-308,dwi-miR-308,dya-miR-308	AATCACAGGATTATACTGTG	0	0	0	0	0	0	10	0	0	0	0	0	0	0	0	0	0	0	0	0	0	0	0	0	0	0	0	0	0	7
insects	999	dme-miR-999	ACATAGTCATACGGTGAATG	0	0	0	0	0	0	2	0	0	0	0	0	0	0	0	0	0	0	0	0	0	0	0	0	0	0	0	0	0	2
insects	986	dme-miR-986,dsi-miR-986	AGCGGCGAGGCTATTCAAGT	0	0	0	0	0	0	11	0	0	0	0	0	0	0	0	0	0	0	0	0	0	0	0	0	0	0	0	0	0	10
insects	970	dme-miR-970,dsi-miR-970	AGCTAGCGGGTGTTTTATTT	0	0	0	0	0	0	8	0	0	0	0	0	0	0	0	0	0	0	0	0	0	0	0	0	0	0	0	0	0	8
insects	6	dme-miR-6	AGGGAACGGTTGCTGATGAT	0	0	0	0	0	0	3	0	0	0	0	0	0	0	0	0	0	0	0	0	0	0	0	0	0	0	0	0	1	3
insects	6	dme-miR-6,dsi-miR-6	AGGGAACTTCTGCTGCTGAT	0	0	0	0	0	0	47	0	0	0	0	0	0	0	0	0	0	0	0	0	0	0	0	0	0	0	0	0	4	44
insects	6	dme-miR-6	AGGGAATAGTTGCTGTGCTG	0	0	0	0	0	0	20	0	0	0	0	0	0	0	0	0	0	0	0	0	0	0	0	0	0	0	0	0	3	20
insects	962	dme-miR-962,dsi-miR-962	ATAAGGTAGAGAAATTGATG	0	0	0	0	0	0	3	0	0	0	0	0	0	0	0	0	0	0	0	0	0	0	0	0	0	0	0	0	0	2
insects	1000	aae-miR-1000,aga-miR-1000,api-miR-1000,bmo-miR-1000,cqu-miR-1000,dme-miR-1000,dps-miR-1000,dsi-miR-1000,dvi-miR-1000,hme-miR-1000,mse-miR-1000	ATATTGTCCTGTCACAGCAG	0	0	0	0	0	0	295	0	0	0	0	0	0	0	0	0	0	0	0	0	0	0	0	0	0	0	1	4	26	260
insects	987	dme-miR-987	ATCAACAGGCATTTACTTCA	0	0	0	0	0	0	1	0	0	0	0	0	0	0	0	0	0	0	0	0	0	0	0	0	0	0	0	0	0	1
insects	927	dme-miR-927,dps-miR-927,dsi-miR-927,dvi-miR-927,tca-miR-927a	CAAAGCGTTTGGATTCTGAA	0	0	0	0	0	0	70	0	0	0	0	0	0	0	0	0	0	0	0	0	0	0	0	0	0	0	0	0	9	61
insects	11	dme-miR-11	CAAGAACTTTCTCTGTGACC	0	0	0	0	0	0	10848	0	0	0	0	0	0	0	0	0	0	0	0	0	0	0	0	0	0	1	13	102	955	9407
insects	11	aae-miR-11,aga-miR-11,cqu-miR-11,dan-miR-11,der-miR-11,dgr-miR-11,dme-miR-11,dmo-miR-11,dpe-miR-11,dps-miR-11,dse-miR-11,dsi-miR-11,dvi-miR-11,dwi-miR-11,dya-miR-11	CATCACAGTCTGAGTTCTTG	0	0	0	0	0	0	19152	0	0	0	0	0	0	0	0	0	0	0	0	0	0	0	0	0	0	2	16	173	1665	16629
insects	955	dme-miR-955,dsi-miR-955	CATCGTGCAGAGGTTTGAGT	0	0	0	0	0	0	23	0	0	0	0	0	0	0	0	0	0	0	0	0	0	0	0	0	0	0	0	0	3	19
insects	955	dme-miR-955	CATTCAATTTCTGAACGGTA	0	0	0	0	0	0	1	0	0	0	0	0	0	0	0	0	0	0	0	0	0	0	0	0	0	0	0	0	0	1
insects	988	aae-miR-988,aga-miR-988,dme-miR-988,dps-miR-988,dsi-miR-988,dvi-miR-988	CCCCTTGTTGCAAACCTCAC	0	0	0	0	0	0	2413	0	0	0	0	0	0	0	0	0	0	0	0	0	0	0	0	0	0	0	3	19	226	2093
insects	988	cqu-miR-988	CCCTTGTTGCAAACCTCACG	0	0	0	0	0	0	1	0	0	0	0	0	0	0	0	0	0	0	0	0	0	0	0	0	0	0	0	0	0	1
insects	284	dme-miR-284,dvi-miR-284	CCTGGAATTAAGTTGACTGT	0	0	0	0	0	0	324	0	0	0	0	0	0	0	0	0	0	0	0	0	0	0	0	0	0	0	0	4	44	278
insects	308	dme-miR-308	CGCAGTATATTTTTGTGTTT	0	0	0	0	0	0	113	0	0	0	0	0	0	0	0	0	0	0	0	0	0	0	0	0	0	0	0	1	10	102
insects	1000	dme-miR-1000,dps-miR-1000,dsi-miR-1000	CTGCTGGGTCGGGGCATTAA	0	0	0	0	0	0	31	0	0	0	0	0	0	0	0	0	0	0	0	0	0	0	0	0	0	0	1	2	4	26
insects	1007	dme-miR-1007	GCAGTGTTTGAACTCGATCT	0	0	0	0	0	0	1	0	0	0	0	0	0	0	0	0	0	0	0	0	0	0	0	0	0	0	0	0	0	0
insects	971	dme-miR-971	GCTGTAAATTGTAATCATCA	0	0	0	0	0	0	5	0	0	0	0	0	0	0	0	0	0	0	0	0	0	0	0	0	0	0	0	0	0	5
insects	14	dme-miR-14,dvi-miR-14	GGGAGCGAGACGGGGACTCA	0	0	0	0	0	1	1264	0	0	0	0	0	0	0	0	0	0	0	0	0	0	0	0	0	0	0	1	3	76	1085
insects	306	der-miR-306,dme-miR-306,dse-miR-306,dya-miR-306	GGGGGTCACTCTGTGCCTGT	0	0	0	0	0	0	15	0	0	0	0	0	0	0	0	0	0	0	0	0	0	0	0	0	0	0	0	0	2	11
insects	314	dme-miR-314	GTAACTTGTGTGGCTTCGAA	0	0	0	0	0	0	6	0	0	0	0	0	0	0	0	0	0	0	0	0	0	0	0	0	0	0	0	0	1	6
insects	1010	dps-miR-1010,dsi-miR-1010,dvi-miR-1010	GTAAGTGGTGTAGATGAAAC	0	0	0	0	0	0	107	0	0	0	0	0	0	0	0	0	0	0	0	0	0	0	0	0	0	0	0	0	7	95
insects	284	dme-miR-284	GTCAGCAACTTGATTCCAGC	0	0	0	0	0	0	17	0	0	0	0	0	0	0	0	0	0	0	0	0	0	0	0	0	0	0	0	0	1	15
insects	1006	dps-miR-1006,dsi-miR-1006	GTGAGTTTGAAATTGAAATG	0	0	0	0	0	0	1	0	0	0	0	0	0	0	0	0	0	0	0	0	0	0	0	0	0	0	0	0	0	1
insects	1003	dsi-miR-1003	GTGGGTATCTGGATGTGGTT	0	0	0	0	0	0	36	0	0	0	0	0	0	0	0	0	0	0	0	0	0	0	0	0	0	0	0	0	3	31
insects	988	dme-miR-988,dsi-miR-988	GTGTGATTTGTAGCAAAGTG	0	0	0	0	0	0	176	0	0	0	0	0	0	0	0	0	0	0	0	0	0	0	0	0	0	0	0	2	12	154
insects	956	dme-miR-956	GTGTTTGGAATGGTCTCGTT	0	0	0	0	0	0	2	0	0	0	0	0	0	0	0	0	0	0	0	0	0	0	0	0	0	0	0	0	0	2
insects	987	dme-miR-987,dps-miR-987,dsi-miR-987,dvi-miR-987	TAAAGTAAATAGTCTGGATT	0	0	0	0	0	0	67	0	0	0	1	0	0	0	0	0	0	0	0	0	0	0	0	0	0	0	0	0	1	57
insects	1006	dme-miR-1006,dps-miR-1006,dsi-miR-1006,dvi-miR-1006	TAAATTCGATTTCTTATTCA	0	0	0	0	0	0	16	0	0	0	0	0	0	0	0	0	0	0	0	0	0	0	0	0	0	0	0	0	1	12
insects	1007	dme-miR-1007,dvi-miR-1007	TAAGCTCAATTAACTGTTTG	0	0	0	0	0	0	3	0	0	0	0	0	0	0	0	0	0	0	0	0	0	0	0	0	0	0	0	0	0	3
insects	5	dme-miR-5,dvi-miR-5	TATCACAGTGATTTTCCTTT	0	0	0	0	0	0	680	0	0	0	0	0	0	0	0	0	0	0	0	0	0	0	0	0	0	0	1	4	56	594
insects	6	dan-miR-6,der-miR-6,dgr-miR-6,dme-miR-6,dmo-miR-6,dpe-miR-6,dps-miR-6,dse-miR-6,dsi-miR-6,dvi-miR-6,dwi-miR-6,dya-miR-6	TATCACAGTGGCTGTTCTTT	0	0	0	0	0	0	46574	0	0	0	0	0	0	0	0	0	0	0	0	0	0	0	0	0	0	5	44	397	4055	40526
insects	314	dan-miR-314,der-miR-314,dgr-miR-314,dme-miR-314,dmo-miR-314,dpe-miR-314,dps-miR-314,dse-miR-314,dsi-miR-314,dvi-miR-314,dwi-miR-314,dya-miR-314	TATTCGAGCCAATAAGTTCG	0	0	0	0	0	0	63	0	0	0	0	0	0	0	0	0	0	0	0	0	0	0	0	0	0	0	0	0	8	53
insects	932	aae-miR-932,ame-miR-932,bmo-miR-932,cqu-miR-932,dme-miR-932,dps-miR-932,dsi-miR-932,dvi-miR-932,hme-miR-932,mse-miR-932,ngi-miR-932,nlo-miR-932,nvi-miR-932,tca-miR-932	TCAATTCCGTAGTGCATTGC	0	0	0	0	0	0	51	0	0	0	0	0	0	0	0	0	0	0	0	0	0	0	0	0	0	0	0	0	3	42
insects	3	dan-miR-3,der-miR-3,dgr-miR-3,dme-miR-3,dmo-miR-3,dpe-miR-3,dps-miR-3,dse-miR-3,dsi-miR-3,dvi-miR-3,dwi-miR-3,dya-miR-3	TCACTGGGCAAAGTGTGTCT	0	0	0	0	0	0	3441	0	0	0	0	0	0	0	0	0	0	0	0	0	0	0	0	0	0	0	0	25	306	3027
insects	306	dan-miR-306,der-miR-306,dgr-miR-306,dme-miR-306,dmo-miR-306,dpe-miR-306,dps-miR-306,dse-miR-306,dvi-miR-306,dwi-miR-306,dya-miR-306	TCAGGTACTTAGTGACTCTC	0	0	0	0	0	0	1939	0	0	0	0	0	0	0	0	0	0	0	0	0	0	0	0	0	0	0	2	17	164	1679
insects	14	aae-miR-14,aga-miR-14,ame-miR-14,api-miR-14,bmo-miR-14,cqu-miR-14,dan-miR-14,der-miR-14,dgr-miR-14,dme-miR-14,dmo-miR-14,dpe-miR-14,dps-miR-14,dse-miR-14,dsi-miR-14,dvi-miR-14,dwi-miR-14,dya-miR-14,hme-miR-14,mse-miR-14,ngi-miR-14,nvi-miR-14,tca-miR-14	TCAGTCTTTTTCTCTCTCCT	0	0	0	0	0	0	8167	0	0	0	0	0	0	0	0	0	0	0	0	0	0	0	0	0	0	1	6	57	656	7099
insects	970	aae-miR-970,aga-miR-970,cqu-miR-970,dme-miR-970,dps-miR-970,dsi-miR-970,dvi-miR-970,tca-miR-970	TCATAAGACACACGCGGCTA	0	0	0	0	0	0	1246	0	0	0	0	0	0	0	0	0	0	0	0	0	0	0	0	0	0	0	2	7	118	1082
insects	1015	dme-miR-1015	TCCTGGGACATCTCTCTTGC	0	0	0	0	0	0	3	0	0	0	0	0	0	0	0	0	0	0	0	0	0	0	0	0	0	0	0	0	0	3
insects	1003	dme-miR-1003,dsi-miR-1003	TCTCACATTTACATATTCAC	0	0	0	0	0	0	66	0	0	0	0	0	0	0	0	0	0	0	0	0	0	0	0	0	0	0	0	0	7	57
insects	986	dme-miR-986,dps-miR-986,dsi-miR-986	TCTCGAATAGCGTTGTGACT	0	0	0	0	0	2	1	0	0	0	0	0	0	0	0	0	0	0	0	0	0	0	0	0	0	0	0	0	0	0
insects	957	aae-miR-957,aga-miR-957,cqu-miR-957,dme-miR-957,dps-miR-957,dsi-miR-957,dvi-miR-957	TGAAACCGTCCAAAACTGAG	0	0	0	0	0	0	503	0	0	0	0	0	0	0	0	0	0	0	0	0	0	0	0	0	0	0	0	5	45	444
insects	960	dme-miR-960	TGAGTATTCCAGATTGCATA	0	0	0	0	0	0	2	0	0	0	0	0	0	0	0	0	0	0	0	0	0	0	0	0	0	0	0	0	0	1
insects	932	dme-miR-932,dsi-miR-932	TGCAAGCGCTGCGGATTTGG	0	0	0	0	0	0	11	0	0	0	0	0	0	0	0	0	0	0	0	0	0	0	0	0	0	0	0	0	1	7
insects	999	aae-miR-999,cqu-miR-999,dme-miR-999,dsi-miR-999,dvi-miR-999	TGTTAACTGTAAGACTGTGT	0	0	0	0	0	0	2128	0	0	0	0	0	0	0	0	0	0	0	0	0	0	0	0	0	0	1	1	18	188	1853
insects	964	dme-miR-964,dsi-miR-964,dvi-miR-964	TTAGAATAGGGGAGCTTAAC	0	0	0	0	0	0	3	0	0	0	0	0	0	0	0	0	0	0	0	0	0	0	0	0	0	0	0	0	0	2
insects	959	dme-miR-959	TTAGTACTCGGGTTGATAAA	0	0	0	0	0	0	3	0	0	0	0	0	0	0	0	0	0	0	0	0	0	0	0	0	0	0	0	0	0	3
insects	971	dme-miR-971,dps-miR-971,dvi-miR-971	TTGGTGTTACTTCTTACAGT	0	0	0	0	0	0	13	0	0	0	0	0	0	0	0	0	0	0	0	0	0	0	0	0	0	0	0	0	0	8
insects	959	dme-miR-959,dsi-miR-959	TTGTCATCGGGGGTATTATG	0	0	0	0	0	0	1	0	0	0	0	0	0	0	0	0	0	0	0	0	0	0	0	0	0	0	0	0	1	1
insects	927	aga-miR-927,api-miR-927,bmo-miR-927,dme-miR-927,dps-miR-927,dsi-miR-927,dvi-miR-927,hme-miR-927,tca-miR-927a	TTTAGAATTCCTACGCTTTA	0	0	0	0	0	0	621	0	0	0	0	0	0	0	0	0	0	0	0	0	0	0	0	0	0	0	1	5	60	549
insects	1010	dme-miR-1010,dps-miR-1010,dsi-miR-1010,dvi-miR-1010	TTTCACCTATCGTTCCATTT	0	0	0	0	0	0	1662	0	0	0	0	0	0	0	0	0	0	0	0	0	0	0	0	0	0	0	1	13	143	1436
insects	956	dme-miR-956,dvi-miR-956	TTTCGAGACCACTCTAATCC	0	0	0	0	0	0	6074	0	0	0	0	0	0	0	0	0	0	0	0	0	0	0	0	0	0	2	4	50	526	5276
insects	274	dme-miR-274,dvi-miR-274	TTTGTGACCGACACTAACGG	0	0	0	0	0	0	2	0	0	0	0	0	0	0	0	0	0	0	0	0	0	0	0	0	0	0	0	0	0	2
lophotrochozoa	1990	hru-miR-1990,lgi-miR-1990	AGTAAGTTGATGGGGTCCCA	0	0	0	0	0	3	0	0	0	0	0	0	0	0	0	0	0	0	0	0	0	0	0	0	0	0	0	0	0	0
lophotrochozoa	1992	cla-miR-1992,cte-miR-1992,lgi-miR-1992	TCAGCAGTTGTACCACTGAT	0	0	0	0	0	7185	0	0	0	0	0	0	0	0	0	0	0	0	0	0	0	0	0	0	0	0	0	0	0	0
lophotrochozoa	1994	cla-miR-1994,cte-miR-1994,lgi-miR-1994a,lgi-miR-1994b	TGAGACAGTGTGTCCTCCCT	0	0	0	0	0	4815	0	0	0	0	0	0	0	0	0	0	0	0	0	0	0	0	0	0	0	0	0	0	0	0
lophotrochozoa	1985	hru-miR-1985,lgi-miR-1985	TGCCATTTTTATCAGTCACT	0	0	0	0	0	52081	0	0	0	0	0	0	0	0	0	0	0	0	0	0	0	0	0	0	0	0	0	0	0	0
lophotrochozoa	1986	hru-miR-1986,lgi-miR-1986	TGGATTTCCCAAGATCCGTG	0	0	0	0	0	117	0	0	0	0	0	0	0	0	0	0	0	0	0	0	0	0	0	0	0	0	0	0	0	0
echinoderms	2011	lva-miR-2011,spu-miR-2011	ACCAAGGTGTGCTAGTGATG	0	0	0	0	64	0	0	0	0	0	0	0	0	0	0	0	0	0	0	0	0	0	0	0	0	0	0	0	0	0
echinoderms	2005	lva-miR-2005,spu-miR-2005	AGTCCAATAGGGAGGGCATT	0	0	0	0	33	0	0	0	0	0	0	0	0	0	0	0	0	0	0	0	0	0	0	0	0	0	0	0	0	0
echinoderms	2008	sko-miR-2008,spu-miR-2008	ATCAGCCTCGCTGTCAATAC	0	0	0	0	216	0	0	0	0	0	0	0	0	0	0	0	0	0	0	0	0	0	0	0	0	0	0	0	0	0
echinoderms	2011	pmi-miR-2011	CCAAGGTGTGTTAGTGATGA	0	0	0	0	30	0	0	0	0	0	0	0	0	0	0	0	0	0	0	0	0	0	0	0	0	0	0	0	0	0
echinoderms	2006	lva-miR-2006,pmi-miR-2006,spu-miR-2006	GAGCACACTTGGTAGCGGTG	0	0	0	0	1165	0	0	0	0	0	0	0	0	0	0	0	0	0	0	0	0	0	0	0	0	0	0	0	0	0
echinoderms	2007	lva-miR-2007,spu-miR-2007	TATTTCAGGCAGTATACTGG	0	0	0	0	203	0	0	0	0	0	0	0	0	0	0	0	0	0	0	0	0	0	0	0	0	0	0	0	0	0
echinoderms	2004	lva-miR-2004,pmi-miR-2004,spu-miR-2004	TCACACACAACCACAGGAAG	0	0	0	0	6690	0	0	0	0	0	0	0	0	0	0	0	0	0	0	0	0	0	0	0	0	0	0	0	0	0
echinoderms	2008	pmi-miR-2008	TCAGCCTCGCTGTCAATACG	0	0	0	0	625	0	0	0	0	0	0	0	0	0	0	0	0	0	0	0	0	0	0	0	0	0	0	0	0	0
echinoderms	2002	pmi-miR-2002	TGAATACATCTGCTGGTTCC	0	0	0	0	3	0	0	0	0	0	0	0	0	0	0	0	0	0	0	0	0	0	0	0	0	0	0	0	0	0
echinoderms	2002	lva-miR-2002,spu-miR-2002	TGAATACATCTGCTGGTTTT	0	0	0	0	25	0	0	0	0	0	0	0	0	0	0	0	0	0	0	0	0	0	0	0	0	0	0	0	0	0
echinoderms	2010	lva-miR-2010,pmi-miR-2010,spu-miR-2010	TTACTGTTGATGTCAGCCCC	0	0	0	0	20	0	0	0	0	0	0	0	0	0	0	0	0	0	0	0	0	0	0	0	0	0	0	0	0	0
fish	728	dre-miR-728,hhi-miR-728,ipu-miR-728	ATACTAAGTACACTACGTTT	0	0	0	4	0	0	0	0	0	0	0	0	0	0	0	0	0	0	0	0	0	0	0	0	0	0	0	0	0	0
fish	722	ssa-miR-722	ATTTGAAACGTTTTAGCCAA	0	0	0	1	0	0	0	0	0	0	0	0	0	0	0	0	0	0	0	0	0	0	0	0	0	0	0	0	0	0
fish	724	ssa-miR-724	CAGCCACACCTTCCTTTTAA	0	0	0	4	0	0	0	0	0	0	0	0	0	0	0	0	0	0	0	0	0	0	0	0	0	0	0	0	0	0
fish	734	dre-miR-734	GTAAATGCTGCAGAATCGTA	0	0	0	77	0	0	0	0	0	0	0	0	0	0	0	0	0	0	0	0	0	0	0	0	0	0	0	0	0	0
fish	734	ccr-miR-734	TAAATGCTGCAGAATCGTAC	0	0	0	271	0	0	0	0	0	0	0	0	0	0	0	0	0	0	0	0	0	0	0	0	0	0	0	0	0	0
fish	725	dre-miR-725	TGCTAGGAATGGTGGCTGAG	0	0	0	17	0	0	0	0	0	0	0	0	0	0	0	0	0	0	0	0	0	0	0	0	0	0	0	0	0	0
fish	724	ccr-miR-724,dre-miR-724,ipu-miR-724,ssa-miR-724	TTAAAGGGAATTTGCGACTG	0	0	0	3359	0	0	0	0	0	0	0	0	0	0	0	0	0	0	0	0	0	0	0	0	0	0	0	0	0	0
fish	2187	dre-miR-2187,ssa-miR-2187	TTACAGGCTATGCTAATCTA	0	0	0	1	0	0	0	0	0	0	0	0	0	0	0	0	0	0	0	0	0	0	0	0	0	0	0	0	0	0
fish	725	ccr-miR-725,dre-miR-725	TTCAGTCATTGTTTCTAGTA	0	0	0	397	0	0	0	0	0	0	0	0	0	0	0	0	0	0	0	0	0	0	0	0	0	0	0	0	0	0
fish	722	ssa-miR-722	TTTGCAGAAACGTTTCAGAT	0	0	0	187	0	0	0	0	0	0	0	0	0	0	0	0	0	0	0	0	0	0	0	0	0	0	0	0	0	0
fish	722	ccr-miR-722,dre-miR-722	TTTTTTGCAGAAACGTTTCA	0	0	0	11	0	0	0	0	0	0	0	0	0	0	0	0	0	0	0	0	0	0	0	0	0	0	0	0	0	0
birds_reptiles	1460	gga-miR-1460	AATTTATTGCAGCCTTCTCA	0	0	14	0	0	0	0	0	0	0	0	0	0	0	0	0	0	0	0	0	0	0	0	0	0	0	0	0	0	0
birds_reptiles	1744	gga-miR-1744,tgu-miR-1744	ACTTCAACAGGAGCAAGACT	0	0	12	0	0	0	0	0	0	0	0	0	0	0	0	0	0	0	0	0	0	0	0	0	0	0	0	0	0	0
birds_reptiles	1803	tgu-miR-1803	AGAGCCCATTGTAGTCAATG	0	0	61	0	0	0	0	0	0	0	0	0	0	0	0	0	0	0	0	0	0	0	0	0	0	0	0	0	0	0
birds_reptiles	1729	gga-miR-1729	ATCCCTTACTCACATGAGTA	0	0	1255	0	0	0	0	0	0	0	0	0	0	0	0	0	0	0	0	0	0	0	0	0	0	0	0	0	0	0
birds_reptiles	2131	gga-miR-2131	ATGCAGAAGTGCACGGAAAC	0	0	4121	0	0	0	0	0	0	0	0	0	0	0	0	0	0	0	0	0	0	0	0	0	0	0	0	0	0	0
birds_reptiles	1803	gga-miR-1803	ATTGACTTCAGCGGGGTTTG	0	0	822	0	0	0	0	0	0	0	0	0	0	0	0	0	0	0	0	0	0	0	0	0	0	0	0	0	0	0
birds_reptiles	2954	gga-miR-2954,tgu-miR-2954	CATCCCCATTCCACTCCTAG	0	0	183121	0	0	0	0	0	0	0	0	0	0	0	0	0	0	0	0	0	0	0	0	0	0	0	0	0	0	0
birds_reptiles	1451	gga-miR-1451	CGTAACTCGCTGCTGTGAGA	0	0	300	0	0	0	0	0	0	0	0	0	0	0	0	0	0	0	0	0	0	0	0	0	0	0	0	0	0	0
birds_reptiles	1729	gga-miR-1729	CTACTCGGTGAGTAAGGATA	0	0	229	0	0	0	0	0	0	0	0	0	0	0	0	0	0	0	0	0	0	0	0	0	0	0	0	0	0	0
birds_reptiles	2131	gga-miR-2131	CTGTTACTGTTCTTCTGATG	0	0	1491	0	0	0	0	0	0	0	0	0	0	0	0	0	0	0	0	0	0	0	0	0	0	0	0	0	0	0
birds_reptiles	1791	gga-miR-1791	GCGATGTGACTGATGCAGGC	0	0	2	0	0	0	0	0	0	0	0	0	0	0	0	0	0	0	0	0	0	0	0	0	0	0	0	0	0	0
birds_reptiles	2954	tgu-miR-2954	GCTGAGAGGGCTTGGGGAGA	0	0	50	0	0	0	0	0	0	0	0	0	0	0	0	0	0	0	0	0	0	0	0	0	0	0	0	0	0	0
birds_reptiles	1759	gga-miR-1759,tgu-miR-1759	TAGGGTAGGAGGAGAGAGGT	0	0	629	0	0	0	0	0	0	0	0	0	0	0	0	0	0	0	0	0	0	0	0	0	0	0	0	0	0	0
birds_reptiles	1467	gga-miR-1467	TCACACCAGAGTAACTGGGA	0	0	8	0	0	0	0	0	0	0	0	0	0	0	0	0	0	0	0	0	0	0	0	0	0	0	0	0	0	0
birds_reptiles	1756	gga-miR-1756a,tgu-miR-1756	TCCAGTGATTCACACCAGCT	0	0	5	0	0	0	0	0	0	0	0	0	0	0	0	0	0	0	0	0	0	0	0	0	0	0	0	0	0	0
birds_reptiles	1677	gga-miR-1677	TCCTGCACCGCTGAAGTCAA	0	0	86	0	0	0	0	0	0	0	0	0	0	0	0	0	0	0	0	0	0	0	0	0	0	0	0	0	0	0
birds_reptiles	1451	gga-miR-1451	TCGCACAGGAGCAAGTTACC	0	0	2291	0	0	0	0	0	0	0	0	0	0	0	0	0	0	0	0	0	0	0	0	0	0	0	0	0	0	0
birds_reptiles	1467	gga-miR-1467	TCTCAGCTACATCGGTGTAA	0	0	12	0	0	0	0	0	0	0	0	0	0	0	0	0	0	0	0	0	0	0	0	0	0	0	0	0	0	0
birds_reptiles	1677	gga-miR-1677	TGACTTCAGTAGGAGCAGGA	0	0	260	0	0	0	0	0	0	0	0	0	0	0	0	0	0	0	0	0	0	0	0	0	0	0	0	0	0	0
birds_reptiles	1641	gga-miR-1641,tgu-miR-1641	TGAGGATTAATGACTGTCTG	0	0	1	0	0	0	0	0	0	0	0	0	0	0	0	0	0	0	0	0	0	0	0	0	0	0	0	0	0	0
birds_reptiles	1791	gga-miR-1791,tgu-miR-1791	TGGGCTGCATCAGTCATGCC	0	0	5	0	0	0	0	0	0	0	0	0	0	0	0	0	0	0	0	0	0	0	0	0	0	0	0	0	0	0
birds_reptiles	1559	gga-miR-1559,tgu-miR-1559	TTCGATGCTTGTATGCTACT	0	0	959	0	0	0	0	0	0	0	0	0	0	0	0	0	0	0	0	0	0	0	0	0	0	0	0	0	0	0
birds_reptiles	1756	gga-miR-1756b	TTCTCTGATTTACACTAGCT	0	0	1	0	0	0	0	0	0	0	0	0	0	0	0	0	0	0	0	0	0	0	0	0	0	0	0	0	0	0
birds_reptiles	1784	gga-miR-1784,tgu-miR-1784	TTCTGCTCTTATTGAAATCA	0	0	37	0	0	0	0	0	0	0	0	0	0	0	0	0	0	0	0	0	0	0	0	0	0	0	0	0	0	0
birds_reptiles	1662	gga-miR-1662,tgu-miR-1662	TTGACATCATCATACTTGGG	0	0	2011	0	0	0	0	0	0	0	0	0	0	0	0	0	0	0	0	0	0	0	0	0	0	0	0	0	0	0
birds_reptiles	1781	gga-miR-1781,tgu-miR-1781	TTTAAATCATGCAGCTGTTG	0	0	30	0	0	0	0	0	0	0	0	0	0	0	0	0	0	0	0	0	0	0	0	0	0	0	0	0	0	0
rodents	879	mmu-miR-879,rno-miR-879	AGAGGCTTATAGCTCTAAGC	0	1273	0	0	0	0	0	0	0	0	0	0	0	0	0	0	0	0	0	0	0	2	780	780	780	780	779	771	708	0
rodents	666	mmu-miR-666	AGCGGGCACAGCTGTGAGAG	0	312	0	0	0	0	0	0	0	0	0	0	0	0	0	0	0	0	0	0	0	11	198	198	198	198	198	193	172	0
rodents	434	rno-miR-434	AGCTCGACTCATGGTTTGAA	0	5027	0	0	0	0	0	0	0	0	0	0	0	0	0	0	0	0	0	0	0	0	3183	3183	3183	3182	3181	3151	2854	0
rodents	540	mmu-miR-540,rno-miR-540	AGGTCAGAGGTCGATCCTGG	0	267	0	0	0	0	0	0	0	0	0	0	0	0	0	0	0	0	0	0	0	11	184	184	184	184	184	180	164	0
rodents	344	mmu-miR-344d	AGTCAGGCTAGTGGTTATAC	0	64	0	0	0	0	0	0	0	0	0	0	0	0	0	0	0	0	0	0	0	0	38	38	38	38	38	37	30	0
rodents	344	mmu-miR-344f	AGTCAGTCTCCTGGCTGGAG	0	2	0	0	0	0	0	0	0	0	0	0	0	0	0	0	0	0	0	0	0	0	2	2	2	2	2	2	2	0
rodents	540	mmu-miR-540,rno-miR-540	CAAGGGTCACCCTCTGACTC	0	88	0	0	0	0	0	0	0	0	0	0	0	0	0	0	0	0	0	0	0	1	55	55	55	55	55	55	50	0
rodents	674	cgr-miR-674,mmu-miR-674,rno-miR-674	CACAGCTCCCATCTCAGAAC	0	1142	0	0	0	0	0	0	0	0	0	0	0	0	0	0	0	0	0	0	0	15	747	747	747	747	747	739	658	0
rodents	344	mmu-miR-344b	CATTTAGCCAAAGCCTGACT	0	480	0	0	0	0	0	0	0	0	0	0	0	0	0	0	0	0	0	0	0	0	312	312	312	312	312	306	275	0
rodents	341	mmu-miR-341	CGGTCGGCCGATCGCTCGGT	0	5	0	0	0	0	0	0	0	0	0	0	0	0	0	0	0	0	0	0	0	1	3	3	3	3	3	3	3	0
rodents	667	mmu-miR-667,rno-miR-667	CGGTGCTGGTGGAGCAGTGA	0	14	0	0	0	0	0	0	0	0	0	0	0	0	0	0	0	0	0	0	0	0	10	10	10	10	10	10	9	0
rodents	673	mmu-miR-673	CTCACAGCTCTGGTCCTTGG	0	439	0	0	0	0	0	0	0	0	0	0	0	0	0	0	0	0	0	0	0	10	306	306	306	306	306	301	274	0
rodents	344	mmu-miR-344f	CTCTAGCCAGGACCTGACTA	0	4	0	0	0	0	0	0	0	0	0	0	0	0	0	0	0	0	0	0	0	0	2	2	2	2	2	2	1	0
rodents	879	rno-miR-879	CTTATGGCTTCAAGCTTTCG	0	75	0	0	0	0	0	0	0	0	0	0	0	0	0	0	0	0	0	0	0	0	48	48	48	48	48	47	44	0
rodents	547	mmu-miR-547	CTTGGTACATCTTTGAGTGA	0	2	0	0	0	0	0	0	0	0	0	0	0	0	0	0	0	0	0	0	0	0	0	0	0	0	0	0	0	0
rodents	344	mmu-miR-344e	GATATAACCAAAGCCTGACT	0	5	0	0	0	0	0	0	0	0	0	0	0	0	0	0	0	0	0	0	0	0	4	4	4	4	4	4	3	0
rodents	344	mmu-miR-344d	GATATAACCACTGCCAGACT	0	1211	0	0	0	0	0	0	0	0	0	0	0	0	0	0	0	0	0	0	0	0	786	786	786	786	785	778	720	0
rodents	674	mmu-miR-674,rno-miR-674	GCACTGAGATGGGAGTGGTG	0	291	0	0	0	0	0	0	0	0	0	0	0	0	0	0	0	0	0	0	0	1	184	184	184	184	184	181	168	0
rodents	434	mmu-miR-434	GCTCGACTCATGGTTTGAAC	0	8387	0	0	0	0	0	0	0	0	0	0	0	0	0	0	0	0	0	0	0	15	5542	5542	5542	5542	5536	5502	5040	0
rodents	879	mmu-miR-879	GCTTATGGCTTCAAGCTTTC	0	4	0	0	0	0	0	0	0	0	0	0	0	0	0	0	0	0	0	0	0	0	2	2	2	2	2	2	2	0
rodents	666	mmu-miR-666,rno-miR-666	GGCTGCAGCGTGATCGCCTG	0	542	0	0	0	0	0	0	0	0	0	0	0	0	0	0	0	0	0	0	0	0	369	369	369	369	369	361	335	0
rodents	351	mmu-miR-351,rno-miR-351	GGTCAAGAGGCGCCTGGGAA	0	1	0	0	0	0	0	0	0	0	0	0	0	0	0	0	0	0	0	0	0	0	1	1	1	1	1	1	1	0
rodents	351	mmu-miR-351,rno-miR-351	TCCCTGAGGAGCCCTTTGAG	0	942	0	0	0	0	0	0	0	0	0	0	0	0	0	0	0	0	0	0	0	106	589	589	589	589	587	587	546	0
rodents	673	mmu-miR-673	TCCGGGGCTGAGTTCTGTGC	0	137	0	0	0	0	0	0	0	0	0	0	0	0	0	0	0	0	0	0	0	2	87	87	87	87	87	87	88	0
rodents	341	mmu-miR-341,rno-miR-341	TCGGTCGATCGGTCGGTCGG	0	1665	0	0	0	0	0	0	0	0	0	0	0	0	0	0	0	0	0	0	0	2	1066	1066	1066	1066	1066	1056	946	0
rodents	667	mmu-miR-667,rno-miR-667	TGACACCTGCCACCCAGCCC	0	1523	0	0	0	0	0	0	0	0	0	0	0	0	0	0	0	0	0	0	0	0	963	963	963	963	964	961	884	0
rodents	344	cgr-miR-344,mmu-miR-344,rno-miR-344a	TGATCTAGCCAAAGCCTGAC	0	733	0	0	0	0	0	0	0	0	0	0	0	0	0	0	0	0	0	0	0	0	457	457	457	457	457	449	418	0
rodents	344	mmu-miR-344c	TGATCTAGTCAAAGCCTGAC	0	46	0	0	0	0	0	0	0	0	0	0	0	0	0	0	0	0	0	0	0	0	30	30	30	30	30	30	26	0
rodents	434	mmu-miR-434,rno-miR-434	TTTGAACCATCACTCGACTC	0	152770	0	0	0	0	0	0	0	0	0	0	0	0	0	0	0	0	0	0	0	64	98644	98644	98644	98631	98555	97618	88833	0
primates	548	hsa-miR-548e	AAAAACTGAGACTACTTTTG	239	0	0	0	0	0	0	0	0	0	0	0	0	0	0	0	0	0	0	0	0	0	0	0	0	0	0	0	0	0
primates	548	hsa-miR-548ak,hsa-miR-548w	AAAAGTAACTGCGGTTTTTG	19	0	0	0	0	0	0	0	0	0	0	0	0	0	0	0	0	0	0	0	0	0	0	0	0	0	0	0	0	0
primates	548	hsa-miR-548h,ptr-miR-548h	AAAAGTAATCGCGGTTTTTG	4	0	0	0	0	0	0	0	0	0	0	0	0	0	0	0	0	0	0	0	0	0	0	0	0	0	0	0	0	0
primates	548	hsa-miR-548ar	AAAAGTAATTGCAGTTTTTG	8	0	0	0	0	0	0	0	0	0	0	0	0	0	0	0	0	0	0	0	0	0	0	0	0	0	0	0	0	0
primates	548	hsa-miR-548a	AAAAGTAATTGCGAGTTTTA	28	0	0	0	0	0	0	0	0	0	0	0	0	0	0	0	0	0	0	0	0	0	0	0	0	0	0	0	0	0
primates	548	hsa-miR-548i,ptr-miR-548i	AAAAGTAATTGCGGATTTTG	4	0	0	0	0	0	0	0	0	0	0	0	0	0	0	0	0	0	0	0	0	0	0	0	0	0	0	0	0	0
primates	548	hsa-miR-548j,ptr-miR-548j	AAAAGTAATTGCGGTCTTTG	14	0	0	0	0	0	0	0	0	0	0	0	0	0	0	0	0	0	0	0	0	0	0	0	0	0	0	0	0	0
primates	548	hsa-miR-548am,hsa-miR-548au,hsa-miR-548c,hsa-miR-548o,ppy-miR-548h,ptr-miR-548o	AAAAGTAATTGCGGTTTTTG	91	0	0	0	1	0	0	0	0	0	0	0	0	0	0	0	0	0	0	0	0	0	0	0	0	0	0	0	0	0
primates	548	hsa-miR-548ab	AAAAGTAATTGTGGATTTTG	39	0	0	0	0	0	0	0	0	0	0	0	0	0	5	0	0	0	0	0	2	0	0	0	0	0	0	0	0	0
primates	548	hsa-miR-548b	AAAAGTAATTGTGGTTTTGG	1	0	0	0	0	0	0	0	0	0	0	0	0	0	0	0	0	0	0	0	0	0	0	0	0	0	0	0	0	0
primates	548	ggo-miR-548a,hsa-miR-548ad,hsa-miR-548ae,hsa-miR-548ay,hsa-miR-548d,ppy-miR-548a	AAAAGTAATTGTGGTTTTTG	28	0	0	0	0	0	0	0	0	0	0	0	0	0	0	0	0	0	1	0	0	0	0	0	0	0	0	0	0	0
primates	548	ggo-miR-548c,hsa-miR-548k,ppy-miR-548c,ptr-miR-548k	AAAAGTACTTGCGGATTTTG	961	0	0	0	0	0	0	0	0	0	0	0	0	0	1	0	0	0	0	0	0	0	0	0	0	0	0	0	0	0
primates	548	hsa-miR-548l,ptr-miR-548l	AAAAGTATTTGCGGGTTTTG	18	0	0	0	0	0	0	0	0	0	0	0	0	0	0	0	0	0	0	0	0	0	0	0	0	0	0	0	0	0
primates	548	hsa-miR-548at	AAAAGTTATTGCGGTTTTGG	13	0	0	0	0	0	0	0	0	0	0	0	0	0	0	0	0	0	0	0	0	0	0	0	0	0	0	0	0	0
primates	618	hsa-miR-618,mml-miR-618,ppy-miR-618,ptr-miR-618	AAACTCTACTTGTCCTTCTG	79	0	0	0	1	0	0	0	0	0	0	0	0	0	0	0	0	0	0	0	0	0	0	0	0	0	0	0	0	0
primates	548	hsa-miR-548ai	AAAGGTAATTGCAGTTTTTC	5	0	0	0	0	0	0	0	0	0	0	0	0	0	0	0	0	0	0	0	0	0	0	0	0	0	0	0	0	0
primates	548	hsa-miR-548ag	AAAGGTAATTGTGGTTTCTG	25	0	0	0	0	0	0	0	0	0	0	0	0	0	0	0	0	0	0	0	0	0	0	0	0	0	0	0	0	0
primates	944	hsa-miR-944,ptr-miR-944	AAATTATTGTACATCGGATG	8	0	0	0	0	0	0	0	0	0	0	0	0	0	0	0	0	0	0	0	0	0	0	0	0	0	0	0	0	0
primates	576	hsa-miR-576,mml-miR-576,ppy-miR-576,ptr-miR-576	AAGATGTGGAAAAATTGGAA	64	0	0	0	0	0	0	0	0	0	0	0	0	0	0	0	0	0	0	0	0	0	0	0	0	0	0	0	0	0
primates	1250	ggo-miR-1250,hsa-miR-1250,ppy-miR-1250,ptr-miR-1250	ACGGTGCTGGATGTGGCCTT	9	0	0	0	0	0	0	0	0	0	0	0	0	0	0	0	0	0	0	0	0	0	0	0	0	0	0	0	0	0
primates	616	hsa-miR-616	ACTCAAAACCCTTCAGTGAC	89	0	0	0	0	0	0	0	0	0	0	0	0	0	0	0	0	0	0	0	0	0	0	0	0	0	0	0	0	0
primates	643	hsa-miR-643,ptr-miR-643	ACTTGTATGCTAGCTCAGGT	2	0	0	0	0	0	0	0	0	0	0	0	0	0	0	0	0	0	0	0	0	0	0	0	0	0	0	0	0	0
primates	1252	hsa-miR-1252	AGAAGGAAATTGAATTCATT	3	0	0	0	0	0	0	0	0	0	0	0	0	0	0	0	0	0	0	0	0	0	0	0	0	0	0	0	0	0
primates	548	hsa-miR-548ax	AGAAGTAATTGCGGTTTTGC	1	0	0	0	0	0	0	0	0	0	0	0	0	0	0	0	0	0	0	0	0	0	0	0	0	0	0	0	0	0
primates	642	hsa-miR-642a	AGACACATTTGGAGAGGGAA	7	0	0	0	0	0	0	0	0	0	0	0	0	0	0	0	0	1	0	0	0	0	0	0	0	0	0	0	0	0
primates	550	hsa-miR-550a,mml-miR-550,ptr-miR-550	AGTGCCTGAGGGAGTAAGAG	36	0	0	0	0	0	0	0	0	0	0	0	0	0	1	0	2	3	0	0	0	0	0	0	0	0	0	0	0	0
primates	937	hsa-miR-937,ptr-miR-937	ATCCGCGCTCTGACTCTCTG	10	0	0	0	0	0	0	0	0	0	0	0	0	0	0	0	0	0	0	0	0	0	0	0	0	0	0	0	0	0
primates	548	hsa-miR-548s	ATGGCCAAAACTGCAGTTAT	8	0	0	0	0	0	0	0	0	0	0	0	0	0	0	0	0	0	0	0	0	0	0	0	0	0	0	0	0	0
primates	576	hsa-miR-576	ATTCTAATTTCTCCACGTCT	286	0	0	0	0	0	0	0	0	0	0	0	0	0	0	0	0	0	0	0	0	0	0	0	0	0	0	0	0	0
primates	548	hsa-miR-548h,hsa-miR-548z	CAAAAACCGCAATTACTTTT	13	0	0	0	0	0	0	0	0	0	0	0	0	0	0	0	0	0	0	0	0	0	0	0	0	0	0	0	0	0
primates	548	hsa-miR-548ac	CAAAAACCGGCAATTACTTT	1	0	0	0	0	0	0	0	0	0	0	0	0	0	0	0	0	0	0	0	0	0	0	0	0	0	0	0	0	0
primates	548	hsa-miR-548aq	CAAAAACTGCAATTACTTTT	3	0	0	0	0	0	0	0	0	0	0	0	0	0	0	0	0	0	0	0	0	0	0	0	0	0	0	0	0	0
primates	548	ggo-miR-548d,hsa-miR-548ah,hsa-miR-548am	CAAAAACTGCAGTTACTTTT	9	0	0	0	0	0	0	0	0	0	0	0	0	0	0	0	0	0	0	0	0	0	0	0	0	0	0	0	0	0
primates	548	hsa-miR-548j	CAAAAACTGCATTACTTTTG	9	0	0	0	0	0	0	0	0	0	0	0	0	0	0	0	0	0	0	0	0	0	0	0	0	0	0	0	0	0
primates	548	ppy-miR-548f	CAAAAACTGTAATTACTTTT	23	0	0	0	0	0	0	0	0	0	0	0	0	0	0	0	0	0	0	0	0	0	0	0	0	0	0	0	0	0
primates	548	hsa-miR-548c,ptr-miR-548c	CAAAAATCTCAATTACTTTT	2	0	0	0	0	0	0	0	0	0	0	0	0	0	0	0	0	0	0	0	0	0	0	0	0	0	0	0	0	0
primates	548	hsa-miR-548ay	CAAAACCGCGATTACTCTTG	7	0	0	0	0	0	0	0	0	0	0	0	0	0	0	0	0	0	0	0	0	0	0	0	0	0	0	0	0	0
primates	548	hsa-miR-548a,ptr-miR-548a	CAAAACTGGCAATTACTTTT	44	0	0	0	0	0	0	0	0	0	0	0	0	0	0	0	0	0	0	0	0	0	0	0	0	0	0	0	0	0
primates	548	hsa-miR-548e	CAAAAGCAATCGCGGTTTTT	126	0	0	0	0	0	0	0	0	0	0	0	0	0	0	0	1	0	0	0	0	0	0	0	0	0	0	0	0	0
primates	548	hsa-miR-548n,ptr-miR-548n	CAAAAGTAATTGTGGATTTT	8	0	0	0	0	0	0	0	0	0	0	0	0	0	0	0	0	0	0	0	0	0	0	0	0	0	0	0	0	0
primates	548	hsa-miR-548u	CAAAGACTGCAATTACTTTT	9	0	0	0	0	0	0	0	0	0	0	0	0	0	0	0	0	0	0	0	0	0	0	0	0	0	0	0	0	0
primates	548	hsa-miR-548b,ptr-miR-548b	CAAGAACCTCAGTTGCTTTT	1	0	0	0	0	0	0	0	0	0	0	0	0	0	0	0	0	0	0	0	0	0	0	0	0	0	0	0	0	0
primates	548	hsa-miR-548o	CCAAAACTGCAGTTACTTTT	314	0	0	0	0	0	0	0	0	0	0	0	0	0	0	1	0	0	0	0	0	0	0	0	0	0	0	0	0	0
primates	939	hsa-miR-939	CCCTGGGCCTCTGCTCCCCA	2	0	0	0	0	0	0	0	0	0	0	0	0	0	0	0	0	0	0	0	0	0	0	0	0	0	0	0	0	0
primates	573	hsa-miR-573	CTGAAGTGATGTGTAACTGA	1	0	0	0	0	0	0	0	0	0	0	0	0	0	0	0	0	0	0	0	0	0	0	0	0	0	0	0	0	0
primates	1269	hsa-miR-1269a	CTGGACTGAGCCGTGCTACT	1	0	0	0	2	0	0	0	0	0	0	0	0	0	0	0	0	0	0	0	0	0	0	0	0	0	0	0	0	0
primates	548	hsa-miR-548aq	GAAAGTAATTGCTGTTTTTG	3	0	0	0	0	0	0	0	0	0	0	0	0	0	0	0	0	0	0	0	0	0	0	0	0	0	0	0	0	0
primates	556	hsa-miR-556,ppy-miR-556	GATGAGCTCATTGTAATATG	2	0	0	0	0	0	0	0	0	0	0	0	0	0	0	0	0	0	0	0	0	0	0	0	0	0	0	0	0	0
primates	548	hsa-miR-548q	GCTGGTGCAAAAGTAATGGC	1	0	0	0	0	0	0	0	0	0	0	0	0	0	0	0	0	0	0	0	0	0	0	0	0	0	0	0	0	0
primates	642	hsa-miR-642a,mml-miR-642,ptr-miR-642	GTCCCTCTCCAAATGTGTCT	12	0	0	0	0	0	0	0	0	0	0	0	0	0	0	0	0	0	0	0	0	0	0	0	0	0	0	0	0	0
primates	937	hsa-miR-937	GTGAGTCAGGGTGGGGCTGG	1	0	0	0	0	0	0	0	0	0	0	0	0	0	0	0	0	0	0	0	0	0	0	0	0	0	0	0	0	0
primates	627	hsa-miR-627,ptr-miR-627	GTGAGTCTCTAAGAAAAGAG	79	0	0	0	0	0	0	0	0	0	0	0	0	0	0	0	0	0	0	0	0	0	0	0	0	0	0	0	0	0
primates	548	hsa-miR-548ar	TAAAACTGCAGTTATTTTTG	9	0	0	0	0	0	0	0	0	0	0	0	0	0	0	0	0	0	0	0	0	0	0	0	0	0	0	0	0	0
primates	1278	ggo-miR-1278,hsa-miR-1278,ptr-miR-1278	TAGTACTGTGCATATCATCT	4	0	0	0	0	0	0	0	0	0	0	0	0	0	0	0	0	0	0	0	0	0	0	0	0	0	0	0	0	0
primates	1323	hsa-miR-1323,mml-miR-1323,ppy-miR-1323,ptr-miR-1323	TCAAAACTGAGGGGCATTTT	0	0	0	0	0	0	0	0	0	0	0	0	0	0	36	545	0	0	0	0	0	0	0	0	0	0	0	0	0	0
primates	1226	hsa-miR-1226,mml-miR-1226,ppy-miR-1226,ptr-miR-1226	TCACCAGCCCTGTGTTCCCT	38	0	0	0	0	0	0	0	0	0	0	0	0	0	0	0	0	0	0	0	0	0	0	0	0	0	0	0	0	0
primates	550	hsa-miR-550b	TCTTACTCCCTCAGGCACTG	2	0	0	0	0	0	0	0	0	0	0	0	0	0	0	0	0	0	0	0	0	0	0	0	0	0	0	0	0	0
primates	627	hsa-miR-627	TCTTTTCTTTGAGACTCACT	23	0	0	0	0	0	0	0	0	0	0	0	0	0	0	0	0	0	0	0	0	0	0	0	0	0	0	0	0	0
primates	1262	mml-miR-1262	TGATGGGTGAATTTGTAGAA	1	0	0	0	0	0	0	0	0	0	0	0	0	0	0	0	0	2	0	0	0	0	0	0	0	0	0	0	0	0
primates	1288	hsa-miR-1288,ptr-miR-1288	TGGACTGCCCTGATCTGGAG	2	0	0	0	0	0	0	0	0	0	0	0	0	0	0	0	0	0	0	0	0	0	0	0	0	0	0	0	0	0
primates	939	hsa-miR-939,mml-miR-939,ppy-miR-939,ptr-miR-939	TGGGGAGCTGAGGCTCTGGG	7	0	0	0	0	0	0	0	0	0	0	0	0	0	0	0	0	0	0	0	0	0	0	0	0	0	0	0	0	0
primates	550	hsa-miR-550a	TGTCTTACTCCCTCAGGCAC	163	0	0	0	0	0	0	0	0	0	0	0	0	0	0	0	0	0	0	0	0	0	0	0	0	0	0	0	0	0
primates	933	hsa-miR-933,mml-miR-933,ppy-miR-933,ptr-miR-933	TGTGCGCAGGGAGACCTCTC	4	0	0	0	0	0	0	0	0	0	0	0	0	0	0	0	0	0	0	0	0	0	0	0	0	0	0	0	0	0
primates	597	hsa-miR-597,ppy-miR-597,ptr-miR-597	TGTGTCACTCGATGACCACT	4	0	0	0	0	0	0	0	0	0	0	0	0	0	0	0	0	0	0	0	0	0	0	0	0	0	0	0	0	0
primates	584	ggo-miR-584,hsa-miR-584,mml-miR-584,ppy-miR-584,ptr-miR-584	TTATGGTTTGCCTGGGACTG	35	0	0	0	0	0	0	0	0	0	0	0	0	0	0	0	0	0	0	3	0	0	0	0	0	0	0	0	0	0
primates	580	hsa-miR-580,ptr-miR-580	TTGAGAATGATGAATCATTA	31	0	0	0	0	0	0	0	0	0	0	0	0	0	0	0	0	0	0	0	0	0	0	0	0	0	0	0	0	0

## Sheet: Table S7
# Table S7: information of the mouse sRNA-Seq datasets used in Figure 3AB
Species	GEO ID	Experiment ID	Project ID	GSE ID	BioProject ID	BioSample ID	Sequencing instrument	Year	Study
Mus_musculus	GSM1666312	SRX1008446	SRR1995341	GSE68253	PRJNA282137	SAMN03567177	Illumina_HiSeq_2000	2016	Global analyses of endonucleolytic cleavage in mammals reveal expanded repertoires of cleavage-inducing small RNAs and their targets
Mus_musculus	GSM1666313	SRX1008447	SRR1995342	GSE68253	PRJNA282137	SAMN03567178	Illumina_HiSeq_2000	2016	Global analyses of endonucleolytic cleavage in mammals reveal expanded repertoires of cleavage-inducing small RNAs and their targets
Mus_musculus	GSM1666315	SRX1008449	SRR1995344	GSE68253	PRJNA282137	SAMN03567180	Illumina_HiSeq_2000	2016	Global analyses of endonucleolytic cleavage in mammals reveal expanded repertoires of cleavage-inducing small RNAs and their targets
Mus_musculus	GSM1666316	SRX1008450	SRR1995345	GSE68253	PRJNA282137	SAMN03567181	Illumina_HiSeq_2000	2016	Global analyses of endonucleolytic cleavage in mammals reveal expanded repertoires of cleavage-inducing small RNAs and their targets
Mus_musculus	GSM1666319	SRX1008453	SRR1995348	GSE68253	PRJNA282137	SAMN03567184	Illumina_HiSeq_2000	2016	Global analyses of endonucleolytic cleavage in mammals reveal expanded repertoires of cleavage-inducing small RNAs and their targets
Mus_musculus	GSM1679301	SRX1022482	SRR2015155	GSE68699	PRJNA283413	SAMN03649546	Illumina_HiSeq_2000	2015	A biogenesis step upstream of Microprocessor controls miR-17~92 expression
Mus_musculus	GSM1692879	SRX1034977	SRR2034806	GSE69102	PRJNA284571	SAMN03703523	Illumina_HiSeq_2000	2015	RNA elements in precursors instruct directional and processive primary piRNA biogenesis
Mus_musculus	GSM1720709	SRX1070689	SRR2075693	GSE70198	PRJNA287833	SAMN03787490	Illumina_HiSeq_2000	2015	The microRNA signature of mouse spermatozoa is dynamically modified during epididymal maturation
Mus_musculus	GSM1720713	SRX1070693	SRR2075697	GSE70198	PRJNA287833	SAMN03787494	Illumina_HiSeq_2000	2015	The microRNA signature of mouse spermatozoa is dynamically modified during epididymal maturation
Mus_musculus	GSM1720694	SRX1070694	SRR2075698	GSE70197	PRJNA287832	SAMN03787501	Illumina_HiSeq_2000	2015	Analysis of the microRNA expression profile in the mouse epididymis detected by next generation sequencing
Mus_musculus	GSM1720696	SRX1070696	SRR2075700	GSE70197	PRJNA287832	SAMN03787503	Illumina_HiSeq_2000	2015	Analysis of the microRNA expression profile in the mouse epididymis detected by next generation sequencing
Mus_musculus	GSM1720701	SRX1070701	SRR2075706 SRR2075707	GSE70197	PRJNA287832	SAMN03787508	Illumina_HiSeq_2000	2015	Analysis of the microRNA expression profile in the mouse epididymis detected by next generation sequencing
Mus_musculus	GSM1720702	SRX1070702	SRR2075708 SRR2075709	GSE70197	PRJNA287832	SAMN03787509	Illumina_HiSeq_2000	2015	Analysis of the microRNA expression profile in the mouse epididymis detected by next generation sequencing
Mus_musculus	GSM1720727	SRX1070715	SRR2075734	GSE70201	PRJNA287836	SAMN03787535	Illumina_HiSeq_2500	2015	Uptake and function studies of maternal milk-derived miRNAs
Mus_musculus	GSM1867382	SRX1178556	SRR2230032	GSE72655	PRJNA294601	SAMN04027288	Illumina_HiSeq_2000	2016	Insights into function and regulation of microRNAs by decoding degradation dynamics
Mus_musculus	GSM1867390	SRX1178563	SRR2230040	GSE72655	PRJNA294601	SAMN04027271	Illumina_HiSeq_2000	2016	Insights into function and regulation of microRNAs by decoding degradation dynamics
Mus_musculus	GSM1867392	SRX1178565	SRR2230042	GSE72655	PRJNA294601	SAMN04027273	Illumina_HiSeq_2000	2016	Insights into function and regulation of microRNAs by decoding degradation dynamics
Mus_musculus	GSM1867395	SRX1178568	SRR2230045	GSE72655	PRJNA294601	SAMN04027276	Illumina_HiSeq_2000	2016	Insights into function and regulation of microRNAs by decoding degradation dynamics
Mus_musculus	GSM1867361	SRX1178574	SRR2230051	GSE72654	PRJNA294600	SAMN04027303	Illumina_HiSeq_2000	2016	Insights into function and regulation of microRNAs by decoding degradation dynamics
Mus_musculus	GSM1867363	SRX1178576	SRR2230053	GSE72654	PRJNA294600	SAMN04027305	Illumina_HiSeq_2000	2016	Insights into function and regulation of microRNAs by decoding degradation dynamics
Mus_musculus	GSM1875570	SRX1226325	SRR2354286	GSE72966	PRJNA295436	SAMN04054383	Illumina_HiSeq_1500	2016	Genome-wide microRNA expression induced by TNF
Mus_musculus	GSM1875577	SRX1226332	SRR2354293	GSE72966	PRJNA295436	SAMN04054390	Illumina_HiSeq_1500	2016	Genome-wide microRNA expression induced by TNF
Mus_musculus	GSM1876151	SRX1237481	SRR2383744 SRR2383745	GSE72975	PRJNA295522	SAMN04075638	Illumina_HiSeq_2000	2016	Small RNA Deep Sequencing Analysis of Mouse T follicular helper
Mus_musculus	GSM1894190	SRX1287981	SRR2518255	GSE73459	PRJNA297054	SAMN04113137	Illumina_HiSeq_2000	2015	Neonatal naïve CD8+ T cells have effector-like gene expression that prevents memory cell formation
Mus_musculus	GSM1894194	SRX1287985	SRR2518260 SRR2518261	GSE73459	PRJNA297054	SAMN04113141	Illumina_HiSeq_2000	2015	Neonatal naïve CD8+ T cells have effector-like gene expression that prevents memory cell formation
Mus_musculus	GSM1896449	SRX1292696	SRR2531594	GSE73505	PRJNA297187	SAMN04116155	Illumina_HiSeq_2000	2015	Transcriptome profiling in knock-in mouse models of Huntington
Mus_musculus	GSM1896451	SRX1292698	SRR2531596	GSE73505	PRJNA297187	SAMN04116157	Illumina_HiSeq_2000	2015	Transcriptome profiling in knock-in mouse models of Huntington
Mus_musculus	GSM1896452	SRX1292699	SRR2531597	GSE73505	PRJNA297187	SAMN04116301	Illumina_HiSeq_2000	2015	Transcriptome profiling in knock-in mouse models of Huntington
Mus_musculus	GSM1896457	SRX1292704	SRR2531602	GSE73505	PRJNA297187	SAMN04116303	Illumina_HiSeq_2000	2015	Transcriptome profiling in knock-in mouse models of Huntington
Mus_musculus	GSM1896462	SRX1292709	SRR2531607	GSE73505	PRJNA297187	SAMN04116311	Illumina_HiSeq_2000	2015	Transcriptome profiling in knock-in mouse models of Huntington
Mus_musculus	GSM1896472	SRX1292719	SRR2531617	GSE73505	PRJNA297187	SAMN04116321	Illumina_HiSeq_2000	2015	Transcriptome profiling in knock-in mouse models of Huntington
Mus_musculus	GSM1896476	SRX1292723	SRR2531621	GSE73505	PRJNA297187	SAMN04116325	Illumina_HiSeq_2000	2015	Transcriptome profiling in knock-in mouse models of Huntington
Mus_musculus	GSM1896482	SRX1292729	SRR2531627	GSE73505	PRJNA297187	SAMN04116248	Illumina_HiSeq_2000	2015	Transcriptome profiling in knock-in mouse models of Huntington
Mus_musculus	GSM1896485	SRX1292732	SRR2531630	GSE73505	PRJNA297187	SAMN04116253	Illumina_HiSeq_2000	2015	Transcriptome profiling in knock-in mouse models of Huntington
Mus_musculus	GSM1896501	SRX1292748	SRR2531646	GSE73505	PRJNA297187	SAMN04116575	Illumina_HiSeq_2000	2015	Transcriptome profiling in knock-in mouse models of Huntington
Mus_musculus	GSM1896503	SRX1292750	SRR2531648	GSE73505	PRJNA297187	SAMN04116268	Illumina_HiSeq_2000	2015	Transcriptome profiling in knock-in mouse models of Huntington
Mus_musculus	GSM1896517	SRX1292764	SRR2531662	GSE73505	PRJNA297187	SAMN04116571	Illumina_HiSeq_2000	2015	Transcriptome profiling in knock-in mouse models of Huntington
Mus_musculus	GSM1896518	SRX1292765	SRR2531663	GSE73505	PRJNA297187	SAMN04116572	Illumina_HiSeq_2000	2015	Transcriptome profiling in knock-in mouse models of Huntington
Mus_musculus	GSM1896519	SRX1292766	SRR2531664	GSE73505	PRJNA297187	SAMN04116573	Illumina_HiSeq_2000	2015	Transcriptome profiling in knock-in mouse models of Huntington
Mus_musculus	GSM1896520	SRX1292767	SRR2531665	GSE73505	PRJNA297187	SAMN04116574	Illumina_HiSeq_2000	2015	Transcriptome profiling in knock-in mouse models of Huntington
Mus_musculus	GSM1896523	SRX1292770	SRR2531668	GSE73505	PRJNA297187	SAMN04116090	Illumina_HiSeq_2000	2015	Transcriptome profiling in knock-in mouse models of Huntington
Mus_musculus	GSM1896524	SRX1292771	SRR2531669	GSE73505	PRJNA297187	SAMN04116095	Illumina_HiSeq_2000	2015	Transcriptome profiling in knock-in mouse models of Huntington
Mus_musculus	GSM1896527	SRX1292774	SRR2531672	GSE73505	PRJNA297187	SAMN04116108	Illumina_HiSeq_2000	2015	Transcriptome profiling in knock-in mouse models of Huntington
Mus_musculus	GSM1896539	SRX1292786	SRR2531684	GSE73505	PRJNA297187	SAMN04116093	Illumina_HiSeq_2000	2015	Transcriptome profiling in knock-in mouse models of Huntington
Mus_musculus	GSM1896540	SRX1292787	SRR2531685	GSE73505	PRJNA297187	SAMN04116104	Illumina_HiSeq_2000	2015	Transcriptome profiling in knock-in mouse models of Huntington
Mus_musculus	GSM1896544	SRX1292791	SRR2531689	GSE73505	PRJNA297187	SAMN04116083	Illumina_HiSeq_2000	2015	Transcriptome profiling in knock-in mouse models of Huntington
Mus_musculus	GSM1896555	SRX1292802	SRR2531700	GSE73505	PRJNA297187	SAMN04116111	Illumina_HiSeq_2000	2015	Transcriptome profiling in knock-in mouse models of Huntington
Mus_musculus	GSM1896560	SRX1292807	SRR2531705	GSE73505	PRJNA297187	SAMN04116116	Illumina_HiSeq_2000	2015	Transcriptome profiling in knock-in mouse models of Huntington
Mus_musculus	GSM1896561	SRX1292808	SRR2531706	GSE73505	PRJNA297187	SAMN04116117	Illumina_HiSeq_2000	2015	Transcriptome profiling in knock-in mouse models of Huntington
Mus_musculus	GSM1896566	SRX1292813	SRR2531711	GSE73505	PRJNA297187	SAMN04116122	Illumina_HiSeq_2000	2015	Transcriptome profiling in knock-in mouse models of Huntington
Mus_musculus	GSM1896568	SRX1292815	SRR2531713	GSE73505	PRJNA297187	SAMN04116124	Illumina_HiSeq_2000	2015	Transcriptome profiling in knock-in mouse models of Huntington
Mus_musculus	GSM1896570	SRX1292817	SRR2531715	GSE73505	PRJNA297187	SAMN04116126	Illumina_HiSeq_2000	2015	Transcriptome profiling in knock-in mouse models of Huntington
Mus_musculus	GSM1896571	SRX1292818	SRR2531716	GSE73505	PRJNA297187	SAMN04116127	Illumina_HiSeq_2000	2015	Transcriptome profiling in knock-in mouse models of Huntington
Mus_musculus	GSM1896580	SRX1292825	SRR2531723	GSE73505	PRJNA297187	SAMN04116336	Illumina_HiSeq_2000	2015	Transcriptome profiling in knock-in mouse models of Huntington
Mus_musculus	GSM1896599	SRX1292833	SRR2531731	GSE73505	PRJNA297187	SAMN04116505	Illumina_HiSeq_2000	2015	Transcriptome profiling in knock-in mouse models of Huntington
Mus_musculus	GSM1896613	SRX1292845	SRR2531743	GSE73505	PRJNA297187	SAMN04116523	Illumina_HiSeq_2000	2015	Transcriptome profiling in knock-in mouse models of Huntington
Mus_musculus	GSM1896617	SRX1292849	SRR2531747	GSE73505	PRJNA297187	SAMN04116276	Illumina_HiSeq_2000	2015	Transcriptome profiling in knock-in mouse models of Huntington
Mus_musculus	GSM1896618	SRX1292850	SRR2531748	GSE73505	PRJNA297187	SAMN04116537	Illumina_HiSeq_2000	2015	Transcriptome profiling in knock-in mouse models of Huntington
Mus_musculus	GSM1896623	SRX1292855	SRR2531753	GSE73505	PRJNA297187	SAMN04116542	Illumina_HiSeq_2000	2015	Transcriptome profiling in knock-in mouse models of Huntington
Mus_musculus	GSM1896626	SRX1292858	SRR2531756	GSE73505	PRJNA297187	SAMN04116545	Illumina_HiSeq_2000	2015	Transcriptome profiling in knock-in mouse models of Huntington
Mus_musculus	GSM1896648	SRX1292864	SRR2531787	GSE73507	PRJNA297189	SAMN04116550	Illumina_HiSeq_2000	2015	Transcriptome profiling in knock-in mouse models of Huntington
Mus_musculus	GSM1896651	SRX1292867	SRR2531790	GSE73507	PRJNA297189	SAMN04116554	Illumina_HiSeq_2000	2015	Transcriptome profiling in knock-in mouse models of Huntington
Mus_musculus	GSM1896659	SRX1292875	SRR2531798	GSE73507	PRJNA297189	SAMN04116578	Illumina_HiSeq_2000	2015	Transcriptome profiling in knock-in mouse models of Huntington
Mus_musculus	GSM1896669	SRX1292885	SRR2531808	GSE73507	PRJNA297189	SAMN04116345	Illumina_HiSeq_2000	2015	Transcriptome profiling in knock-in mouse models of Huntington
Mus_musculus	GSM1896675	SRX1292891	SRR2531814	GSE73507	PRJNA297189	SAMN04116347	Illumina_HiSeq_2000	2015	Transcriptome profiling in knock-in mouse models of Huntington
Mus_musculus	GSM1896684	SRX1292900	SRR2531823	GSE73507	PRJNA297189	SAMN04116362	Illumina_HiSeq_2000	2015	Transcriptome profiling in knock-in mouse models of Huntington
Mus_musculus	GSM1896685	SRX1292901	SRR2531824	GSE73507	PRJNA297189	SAMN04116360	Illumina_HiSeq_2000	2015	Transcriptome profiling in knock-in mouse models of Huntington
Mus_musculus	GSM1896688	SRX1292904	SRR2531827	GSE73507	PRJNA297189	SAMN04116370	Illumina_HiSeq_2000	2015	Transcriptome profiling in knock-in mouse models of Huntington
Mus_musculus	GSM1896694	SRX1292910	SRR2531833	GSE73507	PRJNA297189	SAMN04116375	Illumina_HiSeq_2000	2015	Transcriptome profiling in knock-in mouse models of Huntington
Mus_musculus	GSM1896706	SRX1292922	SRR2531845	GSE73507	PRJNA297189	SAMN04116391	Illumina_HiSeq_2000	2015	Transcriptome profiling in knock-in mouse models of Huntington
Mus_musculus	GSM1896708	SRX1292924	SRR2531847	GSE73507	PRJNA297189	SAMN04116397	Illumina_HiSeq_2000	2015	Transcriptome profiling in knock-in mouse models of Huntington
Mus_musculus	GSM1896712	SRX1292928	SRR2531851	GSE73507	PRJNA297189	SAMN04116399	Illumina_HiSeq_2000	2015	Transcriptome profiling in knock-in mouse models of Huntington
Mus_musculus	GSM1896716	SRX1292932	SRR2531855	GSE73507	PRJNA297189	SAMN04116406	Illumina_HiSeq_2000	2015	Transcriptome profiling in knock-in mouse models of Huntington
Mus_musculus	GSM1896725	SRX1292941	SRR2531864	GSE73507	PRJNA297189	SAMN04116418	Illumina_HiSeq_2000	2015	Transcriptome profiling in knock-in mouse models of Huntington
Mus_musculus	GSM1896740	SRX1292956	SRR2531879	GSE73507	PRJNA297189	SAMN04116440	Illumina_HiSeq_2000	2015	Transcriptome profiling in knock-in mouse models of Huntington
Mus_musculus	GSM1896741	SRX1292957	SRR2531880	GSE73507	PRJNA297189	SAMN04116439	Illumina_HiSeq_2000	2015	Transcriptome profiling in knock-in mouse models of Huntington
Mus_musculus	GSM1896747	SRX1292963	SRR2531886	GSE73507	PRJNA297189	SAMN04116448	Illumina_HiSeq_2000	2015	Transcriptome profiling in knock-in mouse models of Huntington
Mus_musculus	GSM1896750	SRX1292966	SRR2531889	GSE73507	PRJNA297189	SAMN04116452	Illumina_HiSeq_2000	2015	Transcriptome profiling in knock-in mouse models of Huntington
Mus_musculus	GSM1896757	SRX1292973	SRR2531896	GSE73507	PRJNA297189	SAMN04116162	Illumina_HiSeq_2000	2015	Transcriptome profiling in knock-in mouse models of Huntington
Mus_musculus	GSM1896759	SRX1292975	SRR2531898	GSE73507	PRJNA297189	SAMN04116164	Illumina_HiSeq_2000	2015	Transcriptome profiling in knock-in mouse models of Huntington
Mus_musculus	GSM1896766	SRX1292982	SRR2531905	GSE73507	PRJNA297189	SAMN04116170	Illumina_HiSeq_2000	2015	Transcriptome profiling in knock-in mouse models of Huntington
Mus_musculus	GSM1896768	SRX1292984	SRR2531907	GSE73507	PRJNA297189	SAMN04116172	Illumina_HiSeq_2000	2015	Transcriptome profiling in knock-in mouse models of Huntington
Mus_musculus	GSM1896795	SRX1293011	SRR2531934	GSE73507	PRJNA297189	SAMN04116473	Illumina_HiSeq_2000	2015	Transcriptome profiling in knock-in mouse models of Huntington
Mus_musculus	GSM1896809	SRX1293025	SRR2531949	GSE73507	PRJNA297189	SAMN04116492	Illumina_HiSeq_2000	2015	Transcriptome profiling in knock-in mouse models of Huntington
Mus_musculus	GSM1896810	SRX1293026	SRR2531950	GSE73507	PRJNA297189	SAMN04116493	Illumina_HiSeq_2000	2015	Transcriptome profiling in knock-in mouse models of Huntington
Mus_musculus	GSM1896811	SRX1293027	SRR2531951	GSE73507	PRJNA297189	SAMN04116494	Illumina_HiSeq_2000	2015	Transcriptome profiling in knock-in mouse models of Huntington
Mus_musculus	GSM1943547	SRX1435938	SRR2921715	GSE75113	PRJNA302476	SAMN04274139	Illumina_HiSeq_2500	2016	MicroRNA-offset RNA regulates gene expression and cell proliferation
Mus_musculus	GSM1955423	SRX1453542	SRR2962618	GSE75457	PRJNA304345	SAMN04299291	Illumina_Genome_Analyzer_IIx	2015	Addressing bias in small RNA library preparation for sequencing: a new protocol recovers microRNAs that evade capture by current methods
Mus_musculus	GSM1955425	SRX1453544	SRR2962620	GSE75457	PRJNA304345	SAMN04299289	Illumina_HiSeq_2000	2015	Addressing bias in small RNA library preparation for sequencing: a new protocol recovers microRNAs that evade capture by current methods
Mus_musculus	GSM1961630	SRX1460816	SRR2971442	GSE75600	PRJNA304985	SAMN04312138	Illumina_HiSeq_2500	2015	Loss of motoneuron-specific microRNA-218 causes systemic neuromuscular failure
Mus_musculus	GSM1961632	SRX1460817	SRR2971443	GSE75600	PRJNA304985	SAMN04312139	Illumina_HiSeq_2500	2015	Loss of motoneuron-specific microRNA-218 causes systemic neuromuscular failure
Mus_musculus	GSM1961634	SRX1460818	SRR2971444	GSE75600	PRJNA304985	SAMN04312140	Illumina_HiSeq_2500	2015	Loss of motoneuron-specific microRNA-218 causes systemic neuromuscular failure
Mus_musculus	GSM1960405	SRX1466592	SRR2977067	GSE75613	PRJNA305263	SAMN04321311	Illumina_HiSeq_2000	2015	Biogenesis and function of tRNA fragments during sperm maturation and fertilization in mammals
Mus_musculus	GSM1960406	SRX1466593	SRR2977068	GSE75613	PRJNA305263	SAMN04321312	Illumina_HiSeq_2000	2015	Biogenesis and function of tRNA fragments during sperm maturation and fertilization in mammals
Mus_musculus	GSM1960421	SRX1466608	SRR2977083	GSE75613	PRJNA305263	SAMN04321328	Illumina_HiSeq_2000	2015	Biogenesis and function of tRNA fragments during sperm maturation and fertilization in mammals
Mus_musculus	GSM1960426	SRX1466613	SRR2977088	GSE75613	PRJNA305263	SAMN04321333	Illumina_HiSeq_2000	2015	Biogenesis and function of tRNA fragments during sperm maturation and fertilization in mammals
Mus_musculus	GSM1960427	SRX1466614	SRR2977089	GSE75613	PRJNA305263	SAMN04321334	Illumina_HiSeq_2000	2015	Biogenesis and function of tRNA fragments during sperm maturation and fertilization in mammals
Mus_musculus	GSM1960434	SRX1466621	SRR2977096	GSE75613	PRJNA305263	SAMN04321343	Illumina_HiSeq_2000	2015	Biogenesis and function of tRNA fragments during sperm maturation and fertilization in mammals
Mus_musculus	GSM1960440	SRX1466627	SRR2977102	GSE75613	PRJNA305263	SAMN04321349	Illumina_HiSeq_2000	2015	Biogenesis and function of tRNA fragments during sperm maturation and fertilization in mammals
Mus_musculus	GSM1960442	SRX1466629	SRR2977104	GSE75613	PRJNA305263	SAMN04321351	Illumina_HiSeq_2000	2015	Biogenesis and function of tRNA fragments during sperm maturation and fertilization in mammals
Mus_musculus	GSM1960443	SRX1466630	SRR2977105	GSE75613	PRJNA305263	SAMN04321352	Illumina_HiSeq_2000	2015	Biogenesis and function of tRNA fragments during sperm maturation and fertilization in mammals
Mus_musculus	GSM1960444	SRX1466631	SRR2977106	GSE75613	PRJNA305263	SAMN04321353	Illumina_HiSeq_2000	2015	Biogenesis and function of tRNA fragments during sperm maturation and fertilization in mammals
Mus_musculus	GSM1960448	SRX1466635	SRR2977110	GSE75613	PRJNA305263	SAMN04321357	Illumina_HiSeq_2000	2015	Biogenesis and function of tRNA fragments during sperm maturation and fertilization in mammals
Mus_musculus	GSM1960449	SRX1466636	SRR2977111	GSE75613	PRJNA305263	SAMN04321358	Illumina_HiSeq_2000	2015	Biogenesis and function of tRNA fragments during sperm maturation and fertilization in mammals
Mus_musculus	GSM1960450	SRX1466637	SRR2977112	GSE75613	PRJNA305263	SAMN04321359	Illumina_HiSeq_2000	2015	Biogenesis and function of tRNA fragments during sperm maturation and fertilization in mammals
Mus_musculus	GSM1960456	SRX1466643	SRR2977118	GSE75613	PRJNA305263	SAMN04321365	Illumina_HiSeq_2000	2015	Biogenesis and function of tRNA fragments during sperm maturation and fertilization in mammals
Mus_musculus	GSM1960458	SRX1466645	SRR2977120	GSE75613	PRJNA305263	SAMN04321367	Illumina_HiSeq_2000	2015	Biogenesis and function of tRNA fragments during sperm maturation and fertilization in mammals
Mus_musculus	GSM1960465	SRX1466652	SRR2977127	GSE75613	PRJNA305263	SAMN04321374	Illumina_HiSeq_2000	2015	Biogenesis and function of tRNA fragments during sperm maturation and fertilization in mammals
Mus_musculus	GSM1960466	SRX1466653	SRR2977128	GSE75613	PRJNA305263	SAMN04321375	Illumina_HiSeq_2000	2015	Biogenesis and function of tRNA fragments during sperm maturation and fertilization in mammals
Mus_musculus	GSM1960472	SRX1466659	SRR2977134	GSE75613	PRJNA305263	SAMN04321381	Illumina_HiSeq_2000	2015	Biogenesis and function of tRNA fragments during sperm maturation and fertilization in mammals
Mus_musculus	GSM1960477	SRX1466664	SRR2977139	GSE75613	PRJNA305263	SAMN04321386	Illumina_HiSeq_2000	2015	Biogenesis and function of tRNA fragments during sperm maturation and fertilization in mammals
Mus_musculus	GSM1960478	SRX1466665	SRR2977140	GSE75613	PRJNA305263	SAMN04321387	Illumina_HiSeq_2000	2015	Biogenesis and function of tRNA fragments during sperm maturation and fertilization in mammals
Mus_musculus	GSM1960481	SRX1466668	SRR2977143	GSE75613	PRJNA305263	SAMN04321390	Illumina_HiSeq_2000	2015	Biogenesis and function of tRNA fragments during sperm maturation and fertilization in mammals
Mus_musculus	GSM1960494	SRX1466681	SRR2977156	GSE75613	PRJNA305263	SAMN04321405	Illumina_HiSeq_2000	2015	Biogenesis and function of tRNA fragments during sperm maturation and fertilization in mammals
Mus_musculus	GSM1960499	SRX1466686	SRR2977161	GSE75613	PRJNA305263	SAMN04321408	Illumina_HiSeq_2000	2015	Biogenesis and function of tRNA fragments during sperm maturation and fertilization in mammals
Mus_musculus	GSM1960500	SRX1466687	SRR2977162	GSE75613	PRJNA305263	SAMN04321409	Illumina_HiSeq_2000	2015	Biogenesis and function of tRNA fragments during sperm maturation and fertilization in mammals
Mus_musculus	GSM1960501	SRX1466688	SRR2977163	GSE75613	PRJNA305263	SAMN04321410	Illumina_HiSeq_2000	2015	Biogenesis and function of tRNA fragments during sperm maturation and fertilization in mammals
Mus_musculus	GSM1960502	SRX1466689	SRR2977164	GSE75613	PRJNA305263	SAMN04321411	Illumina_HiSeq_2000	2015	Biogenesis and function of tRNA fragments during sperm maturation and fertilization in mammals
Mus_musculus	GSM1960512	SRX1466699	SRR2977174	GSE75613	PRJNA305263	SAMN04321421	Illumina_HiSeq_2000	2015	Biogenesis and function of tRNA fragments during sperm maturation and fertilization in mammals
Mus_musculus	GSM2036982	SRX1528010	SRR3097923	GSE76738	PRJNA308527	SAMN04396576	Illumina_HiSeq_2000	2016	Transcriptome profiling in knock-in mouse models of Huntington
Mus_musculus	GSM2036985	SRX1528013	SRR3097926	GSE76738	PRJNA308527	SAMN04396579	Illumina_HiSeq_2000	2016	Transcriptome profiling in knock-in mouse models of Huntington
Mus_musculus	GSM2037013	SRX1528041	SRR3097954	GSE76738	PRJNA308527	SAMN04396608	Illumina_HiSeq_2000	2016	Transcriptome profiling in knock-in mouse models of Huntington
Mus_musculus	GSM2037019	SRX1528047	SRR3097960	GSE76738	PRJNA308527	SAMN04396614	Illumina_HiSeq_2000	2016	Transcriptome profiling in knock-in mouse models of Huntington
Mus_musculus	GSM2037027	SRX1528055	SRR3097968	GSE76738	PRJNA308527	SAMN04396622	Illumina_HiSeq_2000	2016	Transcriptome profiling in knock-in mouse models of Huntington
Mus_musculus	NA	SRX1546475	SRR3123528	NA	PRJNA309916	SAMN04442124	Illumina_HiScanSQ	2016	Mus musculus strain:C57 Raw sequence reads
Mus_musculus	GSM2060455	SRX1571742	SRR3162508	GSE77851	PRJNA311734	SAMN04501331	Illumina_HiSeq_2000	2016	Effects of Lin28a overexpression on gene expression changes during culturing neural stem cells
Mus_musculus	GSM2076829	SRX1607348	SRR3197082	GSE78790	PRJNA313916	SAMN04525624	Illumina_HiSeq_2000	2016	Transcriptome profiling in knock-in mouse models of Huntington
Mus_musculus	GSM2076849	SRX1607368	SRR3197102	GSE78790	PRJNA313916	SAMN04525644	Illumina_HiSeq_2000	2016	Transcriptome profiling in knock-in mouse models of Huntington
Mus_musculus	GSM2076858	SRX1607378	SRR3197111	GSE78790	PRJNA313916	SAMN04525679	Illumina_HiSeq_2000	2016	Transcriptome profiling in knock-in mouse models of Huntington
Mus_musculus	GSM2076859	SRX1607379	SRR3197112	GSE78790	PRJNA313916	SAMN04525680	Illumina_HiSeq_2000	2016	Transcriptome profiling in knock-in mouse models of Huntington
Mus_musculus	GSM2076861	SRX1607381	SRR3197114	GSE78790	PRJNA313916	SAMN04525682	Illumina_HiSeq_2000	2016	Transcriptome profiling in knock-in mouse models of Huntington
Mus_musculus	GSM2076863	SRX1607383	SRR3197116	GSE78790	PRJNA313916	SAMN04525684	Illumina_HiSeq_2000	2016	Transcriptome profiling in knock-in mouse models of Huntington
Mus_musculus	GSM2076868	SRX1607388	SRR3197121	GSE78790	PRJNA313916	SAMN04525689	Illumina_HiSeq_2000	2016	Transcriptome profiling in knock-in mouse models of Huntington
Mus_musculus	GSM2076889	SRX1607409	SRR3197142	GSE78790	PRJNA313916	SAMN04525710	Illumina_HiSeq_2000	2016	Transcriptome profiling in knock-in mouse models of Huntington
Mus_musculus	GSM2076893	SRX1607413	SRR3197146	GSE78790	PRJNA313916	SAMN04525714	Illumina_HiSeq_2000	2016	Transcriptome profiling in knock-in mouse models of Huntington
Mus_musculus	GSM2076895	SRX1607415	SRR3197148	GSE78790	PRJNA313916	SAMN04525716	Illumina_HiSeq_2000	2016	Transcriptome profiling in knock-in mouse models of Huntington
Mus_musculus	GSM2076913	SRX1607433	SRR3197166	GSE78790	PRJNA313916	SAMN04525792	Illumina_HiSeq_2000	2016	Transcriptome profiling in knock-in mouse models of Huntington
Mus_musculus	GSM2076921	SRX1607476	SRR3197213	GSE78791	PRJNA313915	SAMN04525802	Illumina_HiSeq_2000	2016	Transcriptome profiling in knock-in mouse models of Huntington
Mus_musculus	GSM2076923	SRX1607478	SRR3197215	GSE78791	PRJNA313915	SAMN04525804	Illumina_HiSeq_2000	2016	Transcriptome profiling in knock-in mouse models of Huntington
Mus_musculus	GSM2076934	SRX1607489	SRR3197226	GSE78791	PRJNA313915	SAMN04525815	Illumina_HiSeq_2000	2016	Transcriptome profiling in knock-in mouse models of Huntington
Mus_musculus	GSM2076940	SRX1607495	SRR3197232	GSE78791	PRJNA313915	SAMN04525821	Illumina_HiSeq_2000	2016	Transcriptome profiling in knock-in mouse models of Huntington
Mus_musculus	GSM2076948	SRX1607503	SRR3197240	GSE78791	PRJNA313915	SAMN04525829	Illumina_HiSeq_2000	2016	Transcriptome profiling in knock-in mouse models of Huntington
Mus_musculus	GSM2076954	SRX1607509	SRR3197246	GSE78791	PRJNA313915	SAMN04525835	Illumina_HiSeq_2000	2016	Transcriptome profiling in knock-in mouse models of Huntington
Mus_musculus	GSM2076965	SRX1607520	SRR3197257	GSE78791	PRJNA313915	SAMN04525846	Illumina_HiSeq_2000	2016	Transcriptome profiling in knock-in mouse models of Huntington
Mus_musculus	GSM2076970	SRX1607525	SRR3197262	GSE78791	PRJNA313915	SAMN04525851	Illumina_HiSeq_2000	2016	Transcriptome profiling in knock-in mouse models of Huntington
Mus_musculus	GSM2076971	SRX1607526	SRR3197263	GSE78791	PRJNA313915	SAMN04525852	Illumina_HiSeq_2000	2016	Transcriptome profiling in knock-in mouse models of Huntington
Mus_musculus	GSM2076975	SRX1607530	SRR3197267	GSE78791	PRJNA313915	SAMN04525856	Illumina_HiSeq_2000	2016	Transcriptome profiling in knock-in mouse models of Huntington
Mus_musculus	GSM2076980	SRX1607535	SRR3197272	GSE78791	PRJNA313915	SAMN04525861	Illumina_HiSeq_2000	2016	Transcriptome profiling in knock-in mouse models of Huntington
Mus_musculus	GSM2076981	SRX1607536	SRR3197273	GSE78791	PRJNA313915	SAMN04525862	Illumina_HiSeq_2000	2016	Transcriptome profiling in knock-in mouse models of Huntington
Mus_musculus	GSM2076993	SRX1607548	SRR3197285	GSE78791	PRJNA313915	SAMN04525874	Illumina_HiSeq_2000	2016	Transcriptome profiling in knock-in mouse models of Huntington
Mus_musculus	GSM2076998	SRX1607553	SRR3197290	GSE78791	PRJNA313915	SAMN04525879	Illumina_HiSeq_2000	2016	Transcriptome profiling in knock-in mouse models of Huntington
Mus_musculus	GSM2077001	SRX1607556	SRR3197293	GSE78791	PRJNA313915	SAMN04525582	Illumina_HiSeq_2000	2016	Transcriptome profiling in knock-in mouse models of Huntington
Mus_musculus	GSM2077003	SRX1607558	SRR3197295	GSE78791	PRJNA313915	SAMN04525579	Illumina_HiSeq_2000	2016	Transcriptome profiling in knock-in mouse models of Huntington
Mus_musculus	GSM2077007	SRX1607562	SRR3197299	GSE78791	PRJNA313915	SAMN04525585	Illumina_HiSeq_2000	2016	Transcriptome profiling in knock-in mouse models of Huntington
Mus_musculus	GSM2077008	SRX1607563	SRR3197300	GSE78791	PRJNA313915	SAMN04525586	Illumina_HiSeq_2000	2016	Transcriptome profiling in knock-in mouse models of Huntington
Mus_musculus	GSM2077015	SRX1607588	SRR3197328	GSE78792	PRJNA313923	SAMN04525602	Illumina_HiSeq_2000	2016	Transcriptome profiling in knock-in mouse models of Huntington
Mus_musculus	GSM2077030	SRX1607603	SRR3197343	GSE78792	PRJNA313923	SAMN04525761	Illumina_HiSeq_2000	2016	Transcriptome profiling in knock-in mouse models of Huntington
Mus_musculus	GSM2077038	SRX1607611	SRR3197351	GSE78792	PRJNA313923	SAMN04525769	Illumina_HiSeq_2000	2016	Transcriptome profiling in knock-in mouse models of Huntington
Mus_musculus	GSM2077040	SRX1607613	SRR3197353	GSE78792	PRJNA313923	SAMN04525771	Illumina_HiSeq_2000	2016	Transcriptome profiling in knock-in mouse models of Huntington
Mus_musculus	GSM2077049	SRX1607622	SRR3197362	GSE78792	PRJNA313923	SAMN04525780	Illumina_HiSeq_2000	2016	Transcriptome profiling in knock-in mouse models of Huntington
Mus_musculus	GSM2077056	SRX1607629	SRR3197369	GSE78792	PRJNA313923	SAMN04525787	Illumina_HiSeq_2000	2016	Transcriptome profiling in knock-in mouse models of Huntington
Mus_musculus	GSM2077057	SRX1607630	SRR3197370	GSE78792	PRJNA313923	SAMN04525788	Illumina_HiSeq_2000	2016	Transcriptome profiling in knock-in mouse models of Huntington
Mus_musculus	GSM2077068	SRX1607641	SRR3197381	GSE78792	PRJNA313923	SAMN04525919	Illumina_HiSeq_2000	2016	Transcriptome profiling in knock-in mouse models of Huntington
Mus_musculus	GSM2077070	SRX1607643	SRR3197383	GSE78792	PRJNA313923	SAMN04525921	Illumina_HiSeq_2000	2016	Transcriptome profiling in knock-in mouse models of Huntington
Mus_musculus	GSM2077071	SRX1607644	SRR3197384	GSE78792	PRJNA313923	SAMN04525922	Illumina_HiSeq_2000	2016	Transcriptome profiling in knock-in mouse models of Huntington
Mus_musculus	GSM2077072	SRX1607645	SRR3197385	GSE78792	PRJNA313923	SAMN04525923	Illumina_HiSeq_2000	2016	Transcriptome profiling in knock-in mouse models of Huntington
Mus_musculus	GSM2077080	SRX1607653	SRR3197393	GSE78792	PRJNA313923	SAMN04525931	Illumina_HiSeq_2000	2016	Transcriptome profiling in knock-in mouse models of Huntington
Mus_musculus	GSM2077084	SRX1607657	SRR3197397	GSE78792	PRJNA313923	SAMN04525935	Illumina_HiSeq_2000	2016	Transcriptome profiling in knock-in mouse models of Huntington
Mus_musculus	GSM2077101	SRX1607674	SRR3197414	GSE78792	PRJNA313923	SAMN04525892	Illumina_HiSeq_2000	2016	Transcriptome profiling in knock-in mouse models of Huntington
Mus_musculus	GSM2077109	SRX1607682	SRR3197422	GSE78792	PRJNA313923	SAMN04525900	Illumina_HiSeq_2000	2016	Transcriptome profiling in knock-in mouse models of Huntington
Mus_musculus	GSM2077110	SRX1607683	SRR3197438	GSE78793	PRJNA313922	SAMN04525901	Illumina_HiSeq_2000	2016	Transcriptome profiling in knock-in mouse models of Huntington
Mus_musculus	GSM2077113	SRX1607686	SRR3197441	GSE78793	PRJNA313922	SAMN04525904	Illumina_HiSeq_2000	2016	Transcriptome profiling in knock-in mouse models of Huntington
Mus_musculus	GSM2077115	SRX1607688	SRR3197443	GSE78793	PRJNA313922	SAMN04525906	Illumina_HiSeq_2000	2016	Transcriptome profiling in knock-in mouse models of Huntington
Mus_musculus	GSM2077116	SRX1607689	SRR3197444	GSE78793	PRJNA313922	SAMN04525907	Illumina_HiSeq_2000	2016	Transcriptome profiling in knock-in mouse models of Huntington
Mus_musculus	GSM2077123	SRX1607696	SRR3197451	GSE78793	PRJNA313922	SAMN04525734	Illumina_HiSeq_2000	2016	Transcriptome profiling in knock-in mouse models of Huntington
Mus_musculus	GSM2077127	SRX1607700	SRR3197455	GSE78793	PRJNA313922	SAMN04525738	Illumina_HiSeq_2000	2016	Transcriptome profiling in knock-in mouse models of Huntington
Mus_musculus	GSM2077130	SRX1607703	SRR3197458	GSE78793	PRJNA313922	SAMN04525741	Illumina_HiSeq_2000	2016	Transcriptome profiling in knock-in mouse models of Huntington
Mus_musculus	GSM2077132	SRX1607705	SRR3197460	GSE78793	PRJNA313922	SAMN04525743	Illumina_HiSeq_2000	2016	Transcriptome profiling in knock-in mouse models of Huntington
Mus_musculus	GSM2077140	SRX1607713	SRR3197468	GSE78793	PRJNA313922	SAMN04525751	Illumina_HiSeq_2000	2016	Transcriptome profiling in knock-in mouse models of Huntington
Mus_musculus	GSM2077145	SRX1607718	SRR3197473	GSE78793	PRJNA313922	SAMN04525756	Illumina_HiSeq_2000	2016	Transcriptome profiling in knock-in mouse models of Huntington
Mus_musculus	GSM2077150	SRX1607723	SRR3197478	GSE78793	PRJNA313922	SAMN04525943	Illumina_HiSeq_2000	2016	Transcriptome profiling in knock-in mouse models of Huntington
Mus_musculus	GSM2077151	SRX1607724	SRR3197479	GSE78793	PRJNA313922	SAMN04525944	Illumina_HiSeq_2000	2016	Transcriptome profiling in knock-in mouse models of Huntington
Mus_musculus	GSM2077169	SRX1607742	SRR3197497	GSE78793	PRJNA313922	SAMN04525960	Illumina_HiSeq_2000	2016	Transcriptome profiling in knock-in mouse models of Huntington
Mus_musculus	GSM2077177	SRX1607750	SRR3197505	GSE78793	PRJNA313922	SAMN04525968	Illumina_HiSeq_2000	2016	Transcriptome profiling in knock-in mouse models of Huntington
Mus_musculus	GSM2077180	SRX1607753	SRR3197508	GSE78793	PRJNA313922	SAMN04525645	Illumina_HiSeq_2000	2016	Transcriptome profiling in knock-in mouse models of Huntington
Mus_musculus	GSM2077184	SRX1607757	SRR3197512	GSE78793	PRJNA313922	SAMN04525649	Illumina_HiSeq_2000	2016	Transcriptome profiling in knock-in mouse models of Huntington
Mus_musculus	GSM2077185	SRX1607758	SRR3197513	GSE78793	PRJNA313922	SAMN04525650	Illumina_HiSeq_2000	2016	Transcriptome profiling in knock-in mouse models of Huntington
Mus_musculus	GSM2077186	SRX1607759	SRR3197514	GSE78793	PRJNA313922	SAMN04525651	Illumina_HiSeq_2000	2016	Transcriptome profiling in knock-in mouse models of Huntington
Mus_musculus	GSM2077191	SRX1607764	SRR3197519	GSE78793	PRJNA313922	SAMN04525656	Illumina_HiSeq_2000	2016	Transcriptome profiling in knock-in mouse models of Huntington
Mus_musculus	GSM2077194	SRX1607767	SRR3197522	GSE78793	PRJNA313922	SAMN04525659	Illumina_HiSeq_2000	2016	Transcriptome profiling in knock-in mouse models of Huntington
Mus_musculus	GSM2077204	SRX1607777	SRR3197532	GSE78793	PRJNA313922	SAMN04525669	Illumina_HiSeq_2000	2016	Transcriptome profiling in knock-in mouse models of Huntington
Mus_musculus	GSM2077205	SRX1607778	SRR3197533	GSE78793	PRJNA313922	SAMN04525670	Illumina_HiSeq_2000	2016	Transcriptome profiling in knock-in mouse models of Huntington
Mus_musculus	GSM2084546	SRX1622258	SRR3214721	GSE79050	PRJNA314812	SAMN04543909	Illumina_HiSeq_2000	2016	MicroRNA sequencing from ventricles of Sham and TAC mice treated with antimiR-control and antimiR-34
Mus_musculus	GSM2084553	SRX1622265	SRR3214728	GSE79050	PRJNA314812	SAMN04543916	Illumina_HiSeq_2000	2016	MicroRNA sequencing from ventricles of Sham and TAC mice treated with antimiR-control and antimiR-34
Mus_musculus	GSM2096406	SRX1654502	SRR3280898	GSE79500	PRJNA316005	SAMN04572996	Illumina_HiSeq_2000	2016	Isolation and next generation sequencing of epididymal extracellular vesicles reveals segmental patterns of miRNA expression and a potential mechanism for modification of the sperm epigenome.
Mus_musculus	GSM2096407	SRX1654503	SRR3280899	GSE79500	PRJNA316005	SAMN04572997	Illumina_HiSeq_2000	2016	Isolation and next generation sequencing of epididymal extracellular vesicles reveals segmental patterns of miRNA expression and a potential mechanism for modification of the sperm epigenome.
Mus_musculus	GSM2096409	SRX1654505	SRR3280901	GSE79500	PRJNA316005	SAMN04572999	Illumina_HiSeq_2000	2016	Isolation and next generation sequencing of epididymal extracellular vesicles reveals segmental patterns of miRNA expression and a potential mechanism for modification of the sperm epigenome.
Mus_musculus	GSM2127182	SRX1713046	SRR3402119	GSE80430	PRJNA318896	SAMN04869836	Illumina_HiSeq_2500	2016	Identification of a novel PPARß/d / miR-21-3p axis in UV-induced skin inflammation
Mus_musculus	GSM2127183	SRX1713047	SRR3402120	GSE80430	PRJNA318896	SAMN04869837	Illumina_HiSeq_2500	2016	Identification of a novel PPARß/d / miR-21-3p axis in UV-induced skin inflammation
Mus_musculus	GSM2127184	SRX1713048	SRR3402121	GSE80430	PRJNA318896	SAMN04869838	Illumina_HiSeq_2500	2016	Identification of a novel PPARß/d / miR-21-3p axis in UV-induced skin inflammation
Mus_musculus	GSM2127185	SRX1713049	SRR3402122	GSE80430	PRJNA318896	SAMN04869839	Illumina_HiSeq_2500	2016	Identification of a novel PPARß/d / miR-21-3p axis in UV-induced skin inflammation
Mus_musculus	GSM2127189	SRX1713053	SRR3402126	GSE80430	PRJNA318896	SAMN04869844	Illumina_HiSeq_2500	2016	Identification of a novel PPARß/d / miR-21-3p axis in UV-induced skin inflammation
Mus_musculus	GSM2127194	SRX1713058	SRR3402131	GSE80430	PRJNA318896	SAMN04869843	Illumina_HiSeq_2500	2016	Identification of a novel PPARß/d / miR-21-3p axis in UV-induced skin inflammation
Mus_musculus	GSM2127200	SRX1713064	SRR3402137	GSE80430	PRJNA318896	SAMN04869827	Illumina_HiSeq_2500	2016	Identification of a novel PPARß/d / miR-21-3p axis in UV-induced skin inflammation
Mus_musculus	GSM2195858	SRX1835952	SRR3655720	GSE83189	PRJNA325280	SAMN05223332	Illumina_HiSeq_2500	2016	PyMT 4 stages tumor progression microRNA sequencing
Mus_musculus	GSM2195863	SRX1835957	SRR3655725	GSE83189	PRJNA325280	SAMN05223337	Illumina_HiSeq_2500	2016	PyMT 4 stages tumor progression microRNA sequencing
Mus_musculus	GSM2195866	SRX1835960	SRR3655728	GSE83189	PRJNA325280	SAMN05223340	Illumina_HiSeq_2500	2016	PyMT 4 stages tumor progression microRNA sequencing
Mus_musculus	GSM2195867	SRX1835961	SRR3655729	GSE83189	PRJNA325280	SAMN05223341	Illumina_HiSeq_2500	2016	PyMT 4 stages tumor progression microRNA sequencing
Mus_musculus	GSM2195875	SRX1835969	SRR3655737	GSE83189	PRJNA325280	SAMN05223349	Illumina_HiSeq_2500	2016	PyMT 4 stages tumor progression microRNA sequencing
Mus_musculus	GSM2195876	SRX1835970	SRR3655738	GSE83189	PRJNA325280	SAMN05223350	Illumina_HiSeq_2500	2016	PyMT 4 stages tumor progression microRNA sequencing
Mus_musculus	GSM2197857	SRX1838203	SRR3659149	GSE83264	PRJNA325455	SAMN05232055	Illumina_HiSeq_2500	2016	Small RNA and mRNA transcriptome profiling in wildtype mice at multiple stages of spermatogenesis, from whole testis at day 1 postpartum
Mus_musculus	GSM2197861	SRX1838207	SRR3659153	GSE83264	PRJNA325455	SAMN05232059	Illumina_HiSeq_2500	2016	Small RNA and mRNA transcriptome profiling in wildtype mice at multiple stages of spermatogenesis, from whole testis at day 1 postpartum
Mus_musculus	NA	SRX2143141	SRR4183588	NA	PRJNA342069	SAMN05735132	Illumina_HiSeq_2500	2016	Mus musculus Raw sequence reads
Mus_musculus	NA	SRX252157	SRR786682	NA	PRJNA193184	SAMN01978803	Illumina_Genome_Analyzer_IIx	2015	Mus musculus strain:DBA/2 Transcriptome or Gene expression
Mus_musculus	NA	SRX252160	SRR786685	NA	PRJNA193184	SAMN01978807	Illumina_HiSeq_2000	2013	Mus musculus strain:DBA/2 Transcriptome or Gene expression
Mus_musculus	NA	SRX257908	SRR801074	NA	PRJNA193447	SAMN01993796	Illumina_HiSeq_2000	2013	Comprehensive analysis of AID’s effects on the transcriptome and methylome of activated B cells
Mus_musculus	NA	SRX330861	SRR947053	NA	PRJNA213914	SAMN02298229	Illumina_HiSeq_2000	2013	Small RNA Sequencing from Tissue Samples of Mice on Rice Diet
Mus_musculus	NA	SRX330868	SRR947060	NA	PRJNA213914	SAMN02298230	Illumina_HiSeq_2000	2013	Small RNA Sequencing from Tissue Samples of Mice on Rice Diet
Mus_musculus	NA	SRX330870	SRR947062	NA	PRJNA213914	SAMN02298230	Illumina_HiSeq_2000	2013	Small RNA Sequencing from Tissue Samples of Mice on Rice Diet
Mus_musculus	NA	SRX367355	SRR1016208	NA	PRJNA224095	SAMN02381941	Illumina_HiSeq_2000	2015	Laminar and Temporal Expression Dynamics of Coding and Noncoding RNAs in the Mouse Neocortex
Mus_musculus	NA	SRX367360	SRR1016216	NA	PRJNA224095	SAMN02381943	Illumina_HiSeq_2000	2015	Laminar and Temporal Expression Dynamics of Coding and Noncoding RNAs in the Mouse Neocortex
Mus_musculus	NA	SRX367364	SRR1016222	NA	PRJNA224095	SAMN02381945	Illumina_HiSeq_2000	2015	Laminar and Temporal Expression Dynamics of Coding and Noncoding RNAs in the Mouse Neocortex
Mus_musculus	NA	SRX367369	SRR1016228	NA	PRJNA224095	SAMN02381947	Illumina_HiSeq_2000	2015	Laminar and Temporal Expression Dynamics of Coding and Noncoding RNAs in the Mouse Neocortex
Mus_musculus	NA	SRX367377	SRR1016237	NA	PRJNA224095	SAMN02381951	Illumina_HiSeq_2000	2015	Laminar and Temporal Expression Dynamics of Coding and Noncoding RNAs in the Mouse Neocortex
Mus_musculus	NA	SRX367513	SRR1016383	NA	PRJNA224095	SAMN02381973	Illumina_HiSeq_2000	2015	Laminar and Temporal Expression Dynamics of Coding and Noncoding RNAs in the Mouse Neocortex
Mus_musculus	NA	SRX367519	SRR1016389	NA	PRJNA224095	SAMN02381976	Illumina_HiSeq_2000	2015	Laminar and Temporal Expression Dynamics of Coding and Noncoding RNAs in the Mouse Neocortex
Mus_musculus	NA	SRX403777	SRR1067592	NA	PRJNA232648	SAMN02486887	Illumina_HiSeq_2000	2015	MicroRNA expression profiling in the mouse hippocampus
Mus_musculus	NA	SRX403780	SRR1067595	NA	PRJNA232648	SAMN02486887	Illumina_HiSeq_2000	2015	MicroRNA expression profiling in the mouse hippocampus
Mus_musculus	NA	SRX403783	SRR1067598	NA	PRJNA232648	SAMN02486891	Illumina_HiSeq_2000	2015	MicroRNA expression profiling in the mouse hippocampus
Mus_musculus	GSM1370718	SRX520415	SRR1248508	GSE56891	PRJNA244871	SAMN02729395	Illumina_HiSeq_2000	2015	Next Generation Sequencing of Wild-Type FVB/NJ Mouse Cardiac Small RNA, after 1 week pressure overload
Mus_musculus	GSM1375877	SRX532409	SRR1269677	GSE57138	PRJNA246123	SAMN02743526	Illumina_Genome_Analyzer_IIx	2014	Next Generation Deep Sequencing Facilitates Quantitative Analysis of microRNA affected by thapsigargin treatment
Mus_musculus	GSM1387951	SRX545707	SRR1290447	GSE57746	PRJNA247987	SAMN02782233	Illumina_HiSeq_2000	2015	Transposon-derived piRNA production in pre-natal and post-natal stages, in Dnmt3L and Miwi2 mutant tetses
Mus_musculus	GSM1411930	SRX595718	SRR1390718	GSE58453	PRJNA252668	SAMN02854480	Illumina_HiSeq_2000	2014	Next Generation Sequencing of Wild-Type FVB/NJ Mouse Primary Cardiomyocyte and Cardiac Fibroblast Polyadenylated RNA and small RNA
Mus_musculus	GSM1411934	SRX595722	SRR1390722	GSE58453	PRJNA252668	SAMN02854483	Illumina_HiSeq_2000	2014	Next Generation Sequencing of Wild-Type FVB/NJ Mouse Primary Cardiomyocyte and Cardiac Fibroblast Polyadenylated RNA and small RNA
Mus_musculus	NA	SRX648669	SRR1509924	NA	PRJNA254933	SAMN02905877	Illumina_HiSeq_2000	2014	HENMT1-mediated piRNA methylation is required for adult piRNA stability, TE-repression and spermatogenesis
Mus_musculus	NA	SRX648675	SRR1509932	NA	PRJNA254933	SAMN02905879	Illumina_HiSeq_2000	2014	HENMT1-mediated piRNA methylation is required for adult piRNA stability, TE-repression and spermatogenesis
Mus_musculus	NA	SRX648688	SRR1509950	NA	PRJNA254933	SAMN02905884	Illumina_HiSeq_2000	2014	HENMT1-mediated piRNA methylation is required for adult piRNA stability, TE-repression and spermatogenesis
Mus_musculus	NA	SRX669888	SRR1538557	NA	PRJNA257532	SAMN02953017	Illumina_HiSeq_2000	2016	Mus musculus
Mus_musculus	NA	SRX669894	SRR1538561	NA	PRJNA257532	SAMN02953019	Illumina_HiSeq_2000	2016	Mus musculus
Mus_musculus	NA	SRX669895	SRR1538562	NA	PRJNA257532	SAMN02953020	Illumina_HiSeq_2000	2016	Mus musculus
Mus_musculus	GSM1481226	SRX682801	SRR1553284	GSE60492	PRJNA258408	SAMN02997396	Illumina_HiSeq_2000	2014	Profiling the circulating miRNAs in mice exposed to gram-positive and gram-negative bacteria by Illumina small RNA deep sequencing
Mus_musculus	GSM1481230	SRX682805	SRR1553288	GSE60492	PRJNA258408	SAMN02997400	Illumina_HiSeq_2000	2014	Profiling the circulating miRNAs in mice exposed to gram-positive and gram-negative bacteria by Illumina small RNA deep sequencing
Mus_musculus	GSM1496134	SRX691600	SRR1564489	GSE61066	PRJNA260182	SAMN03018453	Illumina_Genome_Analyzer_II	2014	ADAR2 reproducibly changes abundance and sequence of mature microRNAs in the mouse brain
Mus_musculus	GSM1496135	SRX691601	SRR1564490	GSE61066	PRJNA260182	SAMN03018454	Illumina_Genome_Analyzer_II	2015	ADAR2 reproducibly changes abundance and sequence of mature microRNAs in the mouse brain
Mus_musculus	GSM1496137	SRX691603	SRR1564492	GSE61066	PRJNA260182	SAMN03018456	Illumina_Genome_Analyzer_II	2014	ADAR2 reproducibly changes abundance and sequence of mature microRNAs in the mouse brain
Mus_musculus	GSM1502449	SRX699445	SRR1573445	GSE61328	PRJNA260787	SAMN03031691	Illumina_HiSeq_2000	2015	Next generation sequencing of miRNAs in folic acid-induced kidney damage
Mus_musculus	GSM1502453	SRX699449	SRR1573449	GSE61328	PRJNA260787	SAMN03031695	Illumina_HiSeq_2000	2015	Next generation sequencing of miRNAs in folic acid-induced kidney damage
Mus_musculus	GSM1502463	SRX699459	SRR1573459	GSE61328	PRJNA260787	SAMN03031705	Illumina_HiSeq_2000	2015	Next generation sequencing of miRNAs in folic acid-induced kidney damage
Mus_musculus	GSM1502464	SRX699460	SRR1573460	GSE61328	PRJNA260787	SAMN03031706	Illumina_HiSeq_2000	2015	Next generation sequencing of miRNAs in folic acid-induced kidney damage
Mus_musculus	NA	SRX706487	SRR1581150	NA	PRJNA261292	SAMN03074247	Illumina_Genome_Analyzer_II	2015	mouse strain:breed Transcriptome or Gene expression
Mus_musculus	GSM1517697	SRX718274	SRR1594153	GSE61959	PRJNA262814	SAMN03085711	Illumina_Genome_Analyzer_IIx	2015	miRNA profiling of serum, liver and white adipose tissues.
Mus_musculus	GSM1528077	SRX736325	SRR1616706	GSE62509	PRJNA264307	SAMN03120816	Illumina_HiSeq_1500	2015	miRNA sequencing of Trim71 conditional ("WT") and Trim71 KO mES cells
Mus_musculus	GSM1528083	SRX736331	SRR1616712	GSE62509	PRJNA264307	SAMN03120818	Illumina_HiSeq_1500	2015	miRNA sequencing of Trim71 conditional ("WT") and Trim71 KO mES cells
Mus_musculus	GSM1528087	SRX736335	SRR1616716	GSE62509	PRJNA264307	SAMN03120815	Illumina_HiSeq_1500	2015	miRNA sequencing of Trim71 conditional ("WT") and Trim71 KO mES cells
Mus_musculus	GSM1531555	SRX743673	SRR1630889	GSE53917	PRJNA233963	SAMN03144480	Illumina_HiSeq_2000	2014	RNF17 referees ping-pong in mouse testes
Mus_musculus	GSM1531562	SRX743680	SRR1630896	GSE53917	PRJNA233963	SAMN03144482	Illumina_HiSeq_2000	2014	RNF17 referees ping-pong in mouse testes
Mus_musculus	GSM1531566	SRX743684	SRR1630900	GSE53917	PRJNA233963	SAMN03144479	Illumina_HiSeq_2000	2014	RNF17 referees ping-pong in mouse testes
Mus_musculus	GSM1542515	SRX757137	SRR1647954	GSE63166	PRJNA266844	SAMN03174868	Illumina_HiSeq_2500	2015	Small RNA and transcriptome profiling of mice deficient in either germline Dgcr8 or Dicer
Mus_musculus	GSM1547682	SRX761303	SRR1654754	GSE63048	PRJNA267595	SAMN03198600	Illumina_HiSeq_2000	2014	MORC1 represses transposable elements in the mouse male germ line
Mus_musculus	GSM1561062	SRX799109	SRR1696455	GSE63944	PRJNA269580	SAMN03255068	Illumina_HiSeq_2000	2015	small RNA-Seq of the CA1 hippocampal subregion from 3 month and 20 month old animals treated orally with vehicle or SAHA
Mus_musculus	GSM1561063	SRX799110	SRR1696456	GSE63944	PRJNA269580	SAMN03255066	Illumina_HiSeq_2000	2015	small RNA-Seq of the CA1 hippocampal subregion from 3 month and 20 month old animals treated orally with vehicle or SAHA
Mus_musculus	GSM1561068	SRX799115	SRR1696461	GSE63944	PRJNA269580	SAMN03255077	Illumina_HiSeq_2000	2015	small RNA-Seq of the CA1 hippocampal subregion from 3 month and 20 month old animals treated orally with vehicle or SAHA
Mus_musculus	GSM1561075	SRX799122	SRR1696468	GSE63944	PRJNA269580	SAMN03255083	Illumina_HiSeq_2000	2015	small RNA-Seq of the CA1 hippocampal subregion from 3 month and 20 month old animals treated orally with vehicle or SAHA
Mus_musculus	NA	SRX824036	SRR1734802	NA	PRJNA268132	SAMN03256026	Illumina_HiSeq_2500	2015	Transgenerational inheritance of paternal metabolic programming linked to small noncoding RNA
Mus_musculus	NA	SRX824040	SRR1734806	NA	PRJNA268132	SAMN03256031	Illumina_HiSeq_2500	2015	Transgenerational inheritance of paternal metabolic programming linked to small noncoding RNA
Mus_musculus	NA	SRX824042	SRR1734808	NA	PRJNA268132	SAMN03256030	Illumina_HiSeq_2500	2015	Transgenerational inheritance of paternal metabolic programming linked to small noncoding RNA
Mus_musculus	NA	SRX824043	SRR1734809	NA	PRJNA268132	SAMN03256032	Illumina_HiSeq_2500	2015	Transgenerational inheritance of paternal metabolic programming linked to small noncoding RNA
Mus_musculus	NA	SRX824044	SRR1734810	NA	PRJNA268132	SAMN03256033	Illumina_HiSeq_2500	2015	Transgenerational inheritance of paternal metabolic programming linked to small noncoding RNA
Mus_musculus	GSM1574335	SRX825350	SRR1736417	GSE64561	PRJNA271296	SAMN03273745	Illumina_HiSeq_2000	2015	Small RNA expression in wild-type sciatic nerves during myelination
Mus_musculus	GSM1574342	SRX825357	SRR1736424	GSE64561	PRJNA271296	SAMN03273747	Illumina_HiSeq_2000	2015	Small RNA expression in wild-type sciatic nerves during myelination
Mus_musculus	GSM1574347	SRX825362	SRR1736429	GSE64561	PRJNA271296	SAMN03273755	Illumina_HiSeq_2000	2015	Small RNA expression in wild-type sciatic nerves during myelination
Mus_musculus	GSM1576505	SRX828691	SRR1740393	GSE64661	PRJNA271589	SAMN03275229	Illumina_HiSeq_2000	2015	MicroRNA profiling of glial progenitor cells in growth and differentiation conditions
Mus_musculus	GSM1576506	SRX828692	SRR1740394	GSE64661	PRJNA271589	SAMN03275230	Illumina_HiSeq_2000	2015	MicroRNA profiling of glial progenitor cells in growth and differentiation conditions
Mus_musculus	NA	SRX834415	SRR1746788	NA	PRJNA271785	SAMN03277601	Illumina_HiSeq_2000	2016	mouse Transcriptome or Gene expression
Mus_musculus	NA	SRX834417	SRR1746790	NA	PRJNA271785	SAMN03277603	Illumina_HiSeq_2000	2016	mouse Transcriptome or Gene expression
Mus_musculus	GSM1604841	SRX869466	SRR1794086	GSE65769	PRJNA274990	SAMN03334625	Illumina_HiSeq_2000	2016	Transcriptome profiling in knock-in mouse models of Huntington
Mus_musculus	GSM1604847	SRX869472	SRR1794092	GSE65769	PRJNA274990	SAMN03334340	Illumina_HiSeq_2000	2016	Transcriptome profiling in knock-in mouse models of Huntington
Mus_musculus	GSM1604848	SRX869473	SRR1794093	GSE65769	PRJNA274990	SAMN03334754	Illumina_HiSeq_2000	2016	Transcriptome profiling in knock-in mouse models of Huntington
Mus_musculus	GSM1604849	SRX869474	SRR1794094	GSE65769	PRJNA274990	SAMN03334108	Illumina_HiSeq_2000	2016	Transcriptome profiling in knock-in mouse models of Huntington
Mus_musculus	GSM1604851	SRX869476	SRR1794096	GSE65769	PRJNA274990	SAMN03333991	Illumina_HiSeq_2000	2016	Transcriptome profiling in knock-in mouse models of Huntington
Mus_musculus	GSM1604853	SRX869478	SRR1794098	GSE65769	PRJNA274990	SAMN03334115	Illumina_HiSeq_2000	2016	Transcriptome profiling in knock-in mouse models of Huntington
Mus_musculus	GSM1604866	SRX869491	SRR1794111	GSE65769	PRJNA274990	SAMN03334636	Illumina_HiSeq_2000	2016	Transcriptome profiling in knock-in mouse models of Huntington
Mus_musculus	GSM1604869	SRX869494	SRR1794114	GSE65769	PRJNA274990	SAMN03334421	Illumina_HiSeq_2000	2016	Transcriptome profiling in knock-in mouse models of Huntington
Mus_musculus	GSM1604873	SRX869498	SRR1794118	GSE65769	PRJNA274990	SAMN03333966	Illumina_HiSeq_2000	2016	Transcriptome profiling in knock-in mouse models of Huntington
Mus_musculus	GSM1604874	SRX869499	SRR1794119	GSE65769	PRJNA274990	SAMN03334539	Illumina_HiSeq_2000	2016	Transcriptome profiling in knock-in mouse models of Huntington
Mus_musculus	GSM1604876	SRX869501	SRR1794121	GSE65769	PRJNA274990	SAMN03334596	Illumina_HiSeq_2000	2016	Transcriptome profiling in knock-in mouse models of Huntington
Mus_musculus	GSM1604880	SRX869505	SRR1794125	GSE65769	PRJNA274990	SAMN03334730	Illumina_HiSeq_2000	2016	Transcriptome profiling in knock-in mouse models of Huntington
Mus_musculus	GSM1604883	SRX869508	SRR1794128	GSE65769	PRJNA274990	SAMN03333876	Illumina_HiSeq_2000	2016	Transcriptome profiling in knock-in mouse models of Huntington
Mus_musculus	GSM1604890	SRX869515	SRR1794135	GSE65769	PRJNA274990	SAMN03334527	Illumina_HiSeq_2000	2016	Transcriptome profiling in knock-in mouse models of Huntington
Mus_musculus	GSM1604896	SRX869521	SRR1794141	GSE65769	PRJNA274990	SAMN03334167	Illumina_HiSeq_2000	2016	Transcriptome profiling in knock-in mouse models of Huntington
Mus_musculus	GSM1604900	SRX869525	SRR1794145	GSE65769	PRJNA274990	SAMN03334073	Illumina_HiSeq_2000	2016	Transcriptome profiling in knock-in mouse models of Huntington
Mus_musculus	GSM1604918	SRX869543	SRR1794163	GSE65769	PRJNA274990	SAMN03334290	Illumina_HiSeq_2000	2016	Transcriptome profiling in knock-in mouse models of Huntington
Mus_musculus	GSM1604920	SRX869545	SRR1794165	GSE65769	PRJNA274990	SAMN03333901	Illumina_HiSeq_2000	2016	Transcriptome profiling in knock-in mouse models of Huntington
Mus_musculus	GSM1604923	SRX869548	SRR1794168	GSE65769	PRJNA274990	SAMN03334531	Illumina_HiSeq_2000	2016	Transcriptome profiling in knock-in mouse models of Huntington
Mus_musculus	GSM1604924	SRX869549	SRR1794169	GSE65769	PRJNA274990	SAMN03334426	Illumina_HiSeq_2000	2016	Transcriptome profiling in knock-in mouse models of Huntington
Mus_musculus	GSM1604933	SRX869558	SRR1794178	GSE65769	PRJNA274990	SAMN03333979	Illumina_HiSeq_2000	2016	Transcriptome profiling in knock-in mouse models of Huntington
Mus_musculus	GSM1604934	SRX869559	SRR1794179	GSE65769	PRJNA274990	SAMN03334498	Illumina_HiSeq_2000	2016	Transcriptome profiling in knock-in mouse models of Huntington
Mus_musculus	GSM1604936	SRX869561	SRR1794181	GSE65769	PRJNA274990	SAMN03334689	Illumina_HiSeq_2000	2016	Transcriptome profiling in knock-in mouse models of Huntington
Mus_musculus	GSM1604941	SRX869566	SRR1794186	GSE65769	PRJNA274990	SAMN03334273	Illumina_HiSeq_2000	2016	Transcriptome profiling in knock-in mouse models of Huntington
Mus_musculus	GSM1604942	SRX869567	SRR1794187	GSE65769	PRJNA274990	SAMN03334755	Illumina_HiSeq_2000	2016	Transcriptome profiling in knock-in mouse models of Huntington
Mus_musculus	GSM1604943	SRX869568	SRR1794188	GSE65769	PRJNA274990	SAMN03334428	Illumina_HiSeq_2000	2016	Transcriptome profiling in knock-in mouse models of Huntington
Mus_musculus	GSM1604945	SRX869570	SRR1794190	GSE65769	PRJNA274990	SAMN03334419	Illumina_HiSeq_2000	2016	Transcriptome profiling in knock-in mouse models of Huntington
Mus_musculus	GSM1604969	SRX869594	SRR1794214	GSE65769	PRJNA274990	SAMN03334489	Illumina_HiSeq_2000	2016	Transcriptome profiling in knock-in mouse models of Huntington
Mus_musculus	GSM1604984	SRX869609	SRR1794229	GSE65769	PRJNA274990	SAMN03334507	Illumina_HiSeq_2000	2016	Transcriptome profiling in knock-in mouse models of Huntington
Mus_musculus	GSM1604992	SRX869617	SRR1794237	GSE65769	PRJNA274990	SAMN03334760	Illumina_HiSeq_2000	2016	Transcriptome profiling in knock-in mouse models of Huntington
Mus_musculus	GSM1604993	SRX869618	SRR1794238	GSE65769	PRJNA274990	SAMN03334369	Illumina_HiSeq_2000	2016	Transcriptome profiling in knock-in mouse models of Huntington
Mus_musculus	GSM1604994	SRX869619	SRR1794239	GSE65769	PRJNA274990	SAMN03334330	Illumina_HiSeq_2000	2016	Transcriptome profiling in knock-in mouse models of Huntington
Mus_musculus	GSM1604995	SRX869620	SRR1794240	GSE65769	PRJNA274990	SAMN03333855	Illumina_HiSeq_2000	2016	Transcriptome profiling in knock-in mouse models of Huntington
Mus_musculus	GSM1605005	SRX869630	SRR1794250	GSE65769	PRJNA274990	SAMN03334780	Illumina_HiSeq_2000	2016	Transcriptome profiling in knock-in mouse models of Huntington
Mus_musculus	GSM1605176	SRX869824	SRR1794447	GSE65771	PRJNA274988	SAMN03333972	Illumina_HiSeq_2000	2016	Transcriptome profiling in knock-in mouse models of Huntington
Mus_musculus	GSM1605185	SRX869833	SRR1794456	GSE65771	PRJNA274988	SAMN03334630	Illumina_HiSeq_2000	2016	Transcriptome profiling in knock-in mouse models of Huntington
Mus_musculus	GSM1605189	SRX869837	SRR1794460	GSE65771	PRJNA274988	SAMN03334033	Illumina_HiSeq_2000	2016	Transcriptome profiling in knock-in mouse models of Huntington
Mus_musculus	GSM1605191	SRX869839	SRR1794462	GSE65771	PRJNA274988	SAMN03334724	Illumina_HiSeq_2000	2016	Transcriptome profiling in knock-in mouse models of Huntington
Mus_musculus	GSM1605192	SRX869840	SRR1794463	GSE65771	PRJNA274988	SAMN03334231	Illumina_HiSeq_2000	2016	Transcriptome profiling in knock-in mouse models of Huntington
Mus_musculus	GSM1605199	SRX869847	SRR1794470	GSE65771	PRJNA274988	SAMN03333884	Illumina_HiSeq_2000	2016	Transcriptome profiling in knock-in mouse models of Huntington
Mus_musculus	GSM1605212	SRX869860	SRR1794483	GSE65771	PRJNA274988	SAMN03334424	Illumina_HiSeq_2000	2016	Transcriptome profiling in knock-in mouse models of Huntington
Mus_musculus	GSM1605213	SRX869861	SRR1794484	GSE65771	PRJNA274988	SAMN03333828	Illumina_HiSeq_2000	2016	Transcriptome profiling in knock-in mouse models of Huntington
Mus_musculus	GSM1605219	SRX869867	SRR1794490	GSE65771	PRJNA274988	SAMN03334007	Illumina_HiSeq_2000	2016	Transcriptome profiling in knock-in mouse models of Huntington
Mus_musculus	GSM1605224	SRX869872	SRR1794495	GSE65771	PRJNA274988	SAMN03334726	Illumina_HiSeq_2000	2016	Transcriptome profiling in knock-in mouse models of Huntington
Mus_musculus	GSM1605225	SRX869873	SRR1794496	GSE65771	PRJNA274988	SAMN03333905	Illumina_HiSeq_2000	2016	Transcriptome profiling in knock-in mouse models of Huntington
Mus_musculus	GSM1605226	SRX869874	SRR1794497	GSE65771	PRJNA274988	SAMN03333870	Illumina_HiSeq_2000	2016	Transcriptome profiling in knock-in mouse models of Huntington
Mus_musculus	GSM1605232	SRX869880	SRR1794503	GSE65771	PRJNA274988	SAMN03333980	Illumina_HiSeq_2000	2016	Transcriptome profiling in knock-in mouse models of Huntington
Mus_musculus	GSM1605236	SRX869884	SRR1794507	GSE65771	PRJNA274988	SAMN03333919	Illumina_HiSeq_2000	2016	Transcriptome profiling in knock-in mouse models of Huntington
Mus_musculus	GSM1605246	SRX869894	SRR1794517	GSE65771	PRJNA274988	SAMN03333993	Illumina_HiSeq_2000	2016	Transcriptome profiling in knock-in mouse models of Huntington
Mus_musculus	GSM1605251	SRX869899	SRR1794522	GSE65771	PRJNA274988	SAMN03334162	Illumina_HiSeq_2000	2016	Transcriptome profiling in knock-in mouse models of Huntington
Mus_musculus	GSM1605254	SRX869902	SRR1794525	GSE65771	PRJNA274988	SAMN03334266	Illumina_HiSeq_2000	2016	Transcriptome profiling in knock-in mouse models of Huntington
Mus_musculus	GSM1605256	SRX869904	SRR1794527	GSE65771	PRJNA274988	SAMN03334348	Illumina_HiSeq_2000	2016	Transcriptome profiling in knock-in mouse models of Huntington
Mus_musculus	GSM1605258	SRX869906	SRR1794529	GSE65771	PRJNA274988	SAMN03333898	Illumina_HiSeq_2000	2016	Transcriptome profiling in knock-in mouse models of Huntington
Mus_musculus	GSM1605260	SRX869908	SRR1794531	GSE65771	PRJNA274988	SAMN03333606	Illumina_HiSeq_2000	2016	Transcriptome profiling in knock-in mouse models of Huntington
Mus_musculus	GSM1605263	SRX869911	SRR1794534	GSE65771	PRJNA274988	SAMN03333603	Illumina_HiSeq_2000	2016	Transcriptome profiling in knock-in mouse models of Huntington
Mus_musculus	GSM1605266	SRX869914	SRR1794537	GSE65771	PRJNA274988	SAMN03333611	Illumina_HiSeq_2000	2016	Transcriptome profiling in knock-in mouse models of Huntington
Mus_musculus	GSM1605270	SRX869918	SRR1794541	GSE65771	PRJNA274988	SAMN03333601	Illumina_HiSeq_2000	2016	Transcriptome profiling in knock-in mouse models of Huntington
Mus_musculus	GSM1605271	SRX869919	SRR1794542	GSE65771	PRJNA274988	SAMN03333610	Illumina_HiSeq_2000	2016	Transcriptome profiling in knock-in mouse models of Huntington
Mus_musculus	GSM1605272	SRX869920	SRR1794543	GSE65771	PRJNA274988	SAMN03333604	Illumina_HiSeq_2000	2016	Transcriptome profiling in knock-in mouse models of Huntington
Mus_musculus	GSM1605276	SRX869924	SRR1794547	GSE65771	PRJNA274988	SAMN03333625	Illumina_HiSeq_2000	2016	Transcriptome profiling in knock-in mouse models of Huntington
Mus_musculus	GSM1605277	SRX869925	SRR1794548	GSE65771	PRJNA274988	SAMN03333651	Illumina_HiSeq_2000	2016	Transcriptome profiling in knock-in mouse models of Huntington
Mus_musculus	GSM1605279	SRX869927	SRR1794550	GSE65771	PRJNA274988	SAMN03333787	Illumina_HiSeq_2000	2016	Transcriptome profiling in knock-in mouse models of Huntington
Mus_musculus	GSM1605284	SRX869932	SRR1794555	GSE65771	PRJNA274988	SAMN03333797	Illumina_HiSeq_2000	2016	Transcriptome profiling in knock-in mouse models of Huntington
Mus_musculus	GSM1605285	SRX869933	SRR1794556	GSE65771	PRJNA274988	SAMN03333679	Illumina_HiSeq_2000	2016	Transcriptome profiling in knock-in mouse models of Huntington
Mus_musculus	GSM1605286	SRX869934	SRR1794557	GSE65771	PRJNA274988	SAMN03333690	Illumina_HiSeq_2000	2016	Transcriptome profiling in knock-in mouse models of Huntington
Mus_musculus	GSM1605287	SRX869935	SRR1794558	GSE65771	PRJNA274988	SAMN03333673	Illumina_HiSeq_2000	2016	Transcriptome profiling in knock-in mouse models of Huntington
Mus_musculus	GSM1605298	SRX869946	SRR1794569	GSE65771	PRJNA274988	SAMN03334680	Illumina_HiSeq_2000	2016	Transcriptome profiling in knock-in mouse models of Huntington
Mus_musculus	GSM1605304	SRX869952	SRR1794575	GSE65771	PRJNA274988	SAMN03334270	Illumina_HiSeq_2000	2016	Transcriptome profiling in knock-in mouse models of Huntington
Mus_musculus	GSM1605310	SRX869958	SRR1794581	GSE65771	PRJNA274988	SAMN03334447	Illumina_HiSeq_2000	2016	Transcriptome profiling in knock-in mouse models of Huntington
Mus_musculus	GSM1605314	SRX869962	SRR1794585	GSE65771	PRJNA274988	SAMN03333962	Illumina_HiSeq_2000	2016	Transcriptome profiling in knock-in mouse models of Huntington
Mus_musculus	GSM1605317	SRX869965	SRR1794588	GSE65771	PRJNA274988	SAMN03334134	Illumina_HiSeq_2000	2016	Transcriptome profiling in knock-in mouse models of Huntington
Mus_musculus	GSM1605321	SRX869969	SRR1794592	GSE65771	PRJNA274988	SAMN03333885	Illumina_HiSeq_2000	2016	Transcriptome profiling in knock-in mouse models of Huntington
Mus_musculus	GSM1605327	SRX869975	SRR1794598	GSE65771	PRJNA274988	SAMN03334513	Illumina_HiSeq_2000	2016	Transcriptome profiling in knock-in mouse models of Huntington
Mus_musculus	GSM1605328	SRX869976	SRR1794599	GSE65771	PRJNA274988	SAMN03334029	Illumina_HiSeq_2000	2016	Transcriptome profiling in knock-in mouse models of Huntington
Mus_musculus	GSM1605331	SRX869979	SRR1794602	GSE65771	PRJNA274988	SAMN03334471	Illumina_HiSeq_2000	2016	Transcriptome profiling in knock-in mouse models of Huntington
Mus_musculus	GSM1605332	SRX869980	SRR1794603	GSE65771	PRJNA274988	SAMN03333960	Illumina_HiSeq_2000	2016	Transcriptome profiling in knock-in mouse models of Huntington
Mus_musculus	GSM1605334	SRX869982	SRR1794605	GSE65771	PRJNA274988	SAMN03334652	Illumina_HiSeq_2000	2016	Transcriptome profiling in knock-in mouse models of Huntington
Mus_musculus	GSM1605335	SRX869983	SRR1794606	GSE65771	PRJNA274988	SAMN03333891	Illumina_HiSeq_2000	2016	Transcriptome profiling in knock-in mouse models of Huntington
Mus_musculus	GSM1605336	SRX869984	SRR1794607	GSE65771	PRJNA274988	SAMN03334669	Illumina_HiSeq_2000	2016	Transcriptome profiling in knock-in mouse models of Huntington
Mus_musculus	GSM1605340	SRX869988	SRR1794611	GSE65771	PRJNA274988	SAMN03334765	Illumina_HiSeq_2000	2016	Transcriptome profiling in knock-in mouse models of Huntington
Mus_musculus	GSM1605342	SRX869990	SRR1794613	GSE65771	PRJNA274988	SAMN03334188	Illumina_HiSeq_2000	2016	Transcriptome profiling in knock-in mouse models of Huntington
Mus_musculus	GSM1605515	SRX870174	SRR1794802	GSE65773	PRJNA274986	SAMN03333725	Illumina_HiSeq_2000	2016	Transcriptome profiling in knock-in mouse models of Huntington
Mus_musculus	GSM1605516	SRX870175	SRR1794803	GSE65773	PRJNA274986	SAMN03333790	Illumina_HiSeq_2000	2016	Transcriptome profiling in knock-in mouse models of Huntington
Mus_musculus	GSM1605521	SRX870180	SRR1794808	GSE65773	PRJNA274986	SAMN03333734	Illumina_HiSeq_2000	2016	Transcriptome profiling in knock-in mouse models of Huntington
Mus_musculus	GSM1605523	SRX870182	SRR1794810	GSE65773	PRJNA274986	SAMN03333722	Illumina_HiSeq_2000	2016	Transcriptome profiling in knock-in mouse models of Huntington
Mus_musculus	GSM1605528	SRX870187	SRR1794815	GSE65773	PRJNA274986	SAMN03333772	Illumina_HiSeq_2000	2016	Transcriptome profiling in knock-in mouse models of Huntington
Mus_musculus	GSM1605533	SRX870192	SRR1794820	GSE65773	PRJNA274986	SAMN03333710	Illumina_HiSeq_2000	2016	Transcriptome profiling in knock-in mouse models of Huntington
Mus_musculus	GSM1605534	SRX870193	SRR1794821	GSE65773	PRJNA274986	SAMN03333717	Illumina_HiSeq_2000	2016	Transcriptome profiling in knock-in mouse models of Huntington
Mus_musculus	GSM1605535	SRX870194	SRR1794822	GSE65773	PRJNA274986	SAMN03333777	Illumina_HiSeq_2000	2016	Transcriptome profiling in knock-in mouse models of Huntington
Mus_musculus	GSM1605537	SRX870196	SRR1794824	GSE65773	PRJNA274986	SAMN03333705	Illumina_HiSeq_2000	2016	Transcriptome profiling in knock-in mouse models of Huntington
Mus_musculus	GSM1605538	SRX870197	SRR1794825	GSE65773	PRJNA274986	SAMN03333660	Illumina_HiSeq_2000	2016	Transcriptome profiling in knock-in mouse models of Huntington
Mus_musculus	GSM1605539	SRX870198	SRR1794826	GSE65773	PRJNA274986	SAMN03333639	Illumina_HiSeq_2000	2016	Transcriptome profiling in knock-in mouse models of Huntington
Mus_musculus	GSM1605541	SRX870200	SRR1794828	GSE65773	PRJNA274986	SAMN03333628	Illumina_HiSeq_2000	2016	Transcriptome profiling in knock-in mouse models of Huntington
Mus_musculus	GSM1605543	SRX870202	SRR1794830	GSE65773	PRJNA274986	SAMN03333749	Illumina_HiSeq_2000	2016	Transcriptome profiling in knock-in mouse models of Huntington
Mus_musculus	GSM1605544	SRX870203	SRR1794831	GSE65773	PRJNA274986	SAMN03333805	Illumina_HiSeq_2000	2016	Transcriptome profiling in knock-in mouse models of Huntington
Mus_musculus	GSM1605551	SRX870210	SRR1794838	GSE65773	PRJNA274986	SAMN03333727	Illumina_HiSeq_2000	2016	Transcriptome profiling in knock-in mouse models of Huntington
Mus_musculus	GSM1605564	SRX870223	SRR1794851	GSE65773	PRJNA274986	SAMN03333764	Illumina_HiSeq_2000	2016	Transcriptome profiling in knock-in mouse models of Huntington
Mus_musculus	GSM1605567	SRX870226	SRR1794854	GSE65773	PRJNA274986	SAMN03333696	Illumina_HiSeq_2000	2016	Transcriptome profiling in knock-in mouse models of Huntington
Mus_musculus	GSM1605568	SRX870227	SRR1794855	GSE65773	PRJNA274986	SAMN03333775	Illumina_HiSeq_2000	2016	Transcriptome profiling in knock-in mouse models of Huntington
Mus_musculus	GSM1605572	SRX870231	SRR1794859	GSE65773	PRJNA274986	SAMN03333626	Illumina_HiSeq_2000	2016	Transcriptome profiling in knock-in mouse models of Huntington
Mus_musculus	GSM1605573	SRX870232	SRR1794860	GSE65773	PRJNA274986	SAMN03333716	Illumina_HiSeq_2000	2016	Transcriptome profiling in knock-in mouse models of Huntington
Mus_musculus	GSM1605576	SRX870235	SRR1794863	GSE65773	PRJNA274986	SAMN03333700	Illumina_HiSeq_2000	2016	Transcriptome profiling in knock-in mouse models of Huntington
Mus_musculus	GSM1605588	SRX870247	SRR1794875	GSE65773	PRJNA274986	SAMN03333804	Illumina_HiSeq_2000	2016	Transcriptome profiling in knock-in mouse models of Huntington
Mus_musculus	GSM1605589	SRX870248	SRR1794876	GSE65773	PRJNA274986	SAMN03333633	Illumina_HiSeq_2000	2016	Transcriptome profiling in knock-in mouse models of Huntington
Mus_musculus	GSM1605593	SRX870252	SRR1794880	GSE65773	PRJNA274986	SAMN03333680	Illumina_HiSeq_2000	2016	Transcriptome profiling in knock-in mouse models of Huntington
Mus_musculus	GSM1605594	SRX870253	SRR1794881	GSE65773	PRJNA274986	SAMN03333762	Illumina_HiSeq_2000	2016	Transcriptome profiling in knock-in mouse models of Huntington
Mus_musculus	GSM1605603	SRX870262	SRR1794890	GSE65773	PRJNA274986	SAMN03333752	Illumina_HiSeq_2000	2016	Transcriptome profiling in knock-in mouse models of Huntington
Mus_musculus	GSM1605608	SRX870267	SRR1794895	GSE65773	PRJNA274986	SAMN03333631	Illumina_HiSeq_2000	2016	Transcriptome profiling in knock-in mouse models of Huntington
Mus_musculus	GSM1605620	SRX870279	SRR1794907	GSE65773	PRJNA274986	SAMN03333770	Illumina_HiSeq_2000	2016	Transcriptome profiling in knock-in mouse models of Huntington
Mus_musculus	GSM1605621	SRX870280	SRR1794908	GSE65773	PRJNA274986	SAMN03333623	Illumina_HiSeq_2000	2016	Transcriptome profiling in knock-in mouse models of Huntington
Mus_musculus	GSM1605648	SRX870307	SRR1794935	GSE65773	PRJNA274986	SAMN03334589	Illumina_HiSeq_2000	2016	Transcriptome profiling in knock-in mouse models of Huntington
Mus_musculus	GSM1605650	SRX870309	SRR1794937	GSE65773	PRJNA274986	SAMN03334649	Illumina_HiSeq_2000	2016	Transcriptome profiling in knock-in mouse models of Huntington
Mus_musculus	GSM1605651	SRX870310	SRR1794938	GSE65773	PRJNA274986	SAMN03333888	Illumina_HiSeq_2000	2016	Transcriptome profiling in knock-in mouse models of Huntington
Mus_musculus	GSM1605652	SRX870311	SRR1794939	GSE65773	PRJNA274986	SAMN03334618	Illumina_HiSeq_2000	2016	Transcriptome profiling in knock-in mouse models of Huntington
Mus_musculus	GSM1605654	SRX870313	SRR1794941	GSE65773	PRJNA274986	SAMN03334283	Illumina_HiSeq_2000	2016	Transcriptome profiling in knock-in mouse models of Huntington
Mus_musculus	GSM1605660	SRX870319	SRR1794947	GSE65773	PRJNA274986	SAMN03334413	Illumina_HiSeq_2000	2016	Transcriptome profiling in knock-in mouse models of Huntington
Mus_musculus	GSM1605663	SRX870322	SRR1794950	GSE65773	PRJNA274986	SAMN03334423	Illumina_HiSeq_2000	2016	Transcriptome profiling in knock-in mouse models of Huntington
Mus_musculus	GSM1605665	SRX870324	SRR1794952	GSE65773	PRJNA274986	SAMN03334312	Illumina_HiSeq_2000	2016	Transcriptome profiling in knock-in mouse models of Huntington
Mus_musculus	GSM1605675	SRX870334	SRR1794962	GSE65773	PRJNA274986	SAMN03334441	Illumina_HiSeq_2000	2016	Transcriptome profiling in knock-in mouse models of Huntington
Mus_musculus	GSM1605677	SRX870336	SRR1794964	GSE65773	PRJNA274986	SAMN03334796	Illumina_HiSeq_2000	2016	Transcriptome profiling in knock-in mouse models of Huntington
Mus_musculus	GSM1605680	SRX870339	SRR1794967	GSE65773	PRJNA274986	SAMN03333947	Illumina_HiSeq_2000	2016	Transcriptome profiling in knock-in mouse models of Huntington
Mus_musculus	GSM1605685	SRX870344	SRR1794972	GSE65773	PRJNA274986	SAMN03333829	Illumina_HiSeq_2000	2016	Transcriptome profiling in knock-in mouse models of Huntington
Mus_musculus	GSM1605687	SRX870346	SRR1794974	GSE65773	PRJNA274986	SAMN03334529	Illumina_HiSeq_2000	2016	Transcriptome profiling in knock-in mouse models of Huntington
Mus_musculus	GSM1605693	SRX870352	SRR1794980	GSE65773	PRJNA274986	SAMN03333845	Illumina_HiSeq_2000	2016	Transcriptome profiling in knock-in mouse models of Huntington
Mus_musculus	GSM1605696	SRX870355	SRR1794983	GSE65773	PRJNA274986	SAMN03334577	Illumina_HiSeq_2000	2016	Transcriptome profiling in knock-in mouse models of Huntington
Mus_musculus	GSM1605701	SRX870360	SRR1794988	GSE65773	PRJNA274986	SAMN03333926	Illumina_HiSeq_2000	2016	Transcriptome profiling in knock-in mouse models of Huntington
Mus_musculus	GSM1605706	SRX870365	SRR1794993	GSE65773	PRJNA274986	SAMN03334325	Illumina_HiSeq_2000	2016	Transcriptome profiling in knock-in mouse models of Huntington
Mus_musculus	GSM1605707	SRX870366	SRR1794994	GSE65773	PRJNA274986	SAMN03334541	Illumina_HiSeq_2000	2016	Transcriptome profiling in knock-in mouse models of Huntington
Mus_musculus	GSM1605710	SRX870369	SRR1794997	GSE65773	PRJNA274986	SAMN03334429	Illumina_HiSeq_2000	2016	Transcriptome profiling in knock-in mouse models of Huntington
Mus_musculus	GSM1605711	SRX870370	SRR1794998	GSE65773	PRJNA274986	SAMN03334779	Illumina_HiSeq_2000	2016	Transcriptome profiling in knock-in mouse models of Huntington
Mus_musculus	GSM1605714	SRX870373	SRR1795001	GSE65773	PRJNA274986	SAMN03334321	Illumina_HiSeq_2000	2016	Transcriptome profiling in knock-in mouse models of Huntington
Mus_musculus	GSM1605717	SRX870376	SRR1795004	GSE65773	PRJNA274986	SAMN03334395	Illumina_HiSeq_2000	2016	Transcriptome profiling in knock-in mouse models of Huntington
Mus_musculus	GSM1611126	SRX877450	SRR1803404_SRR1803405	GSE65920	PRJNA275414	SAMN03344258	Illumina_HiSeq_2000	2015	Neonatal naïve CD8+ T cells have effector-like gene expression that prevents memory cell formation
Mus_musculus	GSM1611128	SRX877452	SRR1803407_SRR1803408	GSE65920	PRJNA275414	SAMN03344251	Illumina_HiSeq_2000	2015	Neonatal naïve CD8+ T cells have effector-like gene expression that prevents memory cell formation
Mus_musculus	GSM1618366	SRX889907	SRR1817831	GSE66267	PRJNA276288	SAMN03372241	Illumina_Genome_Analyzer_IIx	2015	miR-431 promotes differentiation and regeneration of old skeletal muscle by targeting Smad4
Mus_musculus	GSM1645590	SRX971502	SRR1944545	GSE67372	PRJNA279599	SAMN03450128	Illumina_Genome_Analyzer_II	2015	Next Generation Sequencing Facilitates Quantitative Analysis of Wild Type, 4L
Mus_musculus	GSM1645593	SRX971505	SRR1944548	GSE67372	PRJNA279599	SAMN03450129	Illumina_Genome_Analyzer_II	2015	Next Generation Sequencing Facilitates Quantitative Analysis of Wild Type, 4L
Mus_musculus	GSM1645594	SRX971506	SRR1944549	GSE67372	PRJNA279599	SAMN03450133	Illumina_Genome_Analyzer_II	2015	Next Generation Sequencing Facilitates Quantitative Analysis of Wild Type, 4L
Mus_musculus	GSM1645596	SRX971508	SRR1944551	GSE67372	PRJNA279599	SAMN03450134	Illumina_Genome_Analyzer_II	2015	Next Generation Sequencing Facilitates Quantitative Analysis of Wild Type, 4L
Mus_musculus	GSM1645601	SRX971513	SRR1944556	GSE67372	PRJNA279599	SAMN03450153	Illumina_Genome_Analyzer_II	2015	Next Generation Sequencing Facilitates Quantitative Analysis of Wild Type, 4L
Mus_musculus	GSM1645602	SRX971514	SRR1944557	GSE67372	PRJNA279599	SAMN03450149	Illumina_Genome_Analyzer_II	2015	Next Generation Sequencing Facilitates Quantitative Analysis of Wild Type, 4L
Mus_musculus	GSM1645608	SRX971520	SRR1944563	GSE67372	PRJNA279599	SAMN03450156	Illumina_Genome_Analyzer_II	2015	Next Generation Sequencing Facilitates Quantitative Analysis of Wild Type, 4L
Mus_musculus	GSM1645617	SRX971529	SRR1944572	GSE67372	PRJNA279599	SAMN03450142	Illumina_Genome_Analyzer_II	2015	Next Generation Sequencing Facilitates Quantitative Analysis of Wild Type, 4L
Mus_musculus	GSM1645621	SRX971533	SRR1944576	GSE67372	PRJNA279599	SAMN03450155	Illumina_Genome_Analyzer_II	2015	Next Generation Sequencing Facilitates Quantitative Analysis of Wild Type, 4L
Mus_musculus	GSM1647857	SRX974631	SRR1948242	GSE67481	PRJNA280042	SAMN03455170	Illumina_HiSeq_2000	2016	Small RNA Deep Sequencing Analysis of Mouse T Helper Cell
Mus_musculus	GSM1647862	SRX974636	SRR1948248	GSE67481	PRJNA280042	SAMN03455175	Illumina_HiSeq_2000	2016	Small RNA Deep Sequencing Analysis of Mouse T Helper Cell
Mus_musculus	NA	SRX977229	SRR1951029	NA	PRJNA279919	SAMN03458394	Illumina_HiSeq_2500	2016	miRNA expression of mouse embryonic inner ear cell line UB/OC-1
Mus_musculus	GSM1657554	SRX995195	SRR1973859	GSE67885	PRJNA281113	SAMN03483006	Illumina_Genome_Analyzer_IIx	2016	miRNA expression profile of 14 mouse tissues
Mus_musculus	GSM1657556	SRX995197	SRR1973861	GSE67885	PRJNA281113	SAMN03483008	Illumina_Genome_Analyzer_IIx	2016	miRNA expression profile of 14 mouse tissues
Mus_musculus	GSM1657561	SRX995202	SRR1973866	GSE67885	PRJNA281113	SAMN03483013	Illumina_Genome_Analyzer_IIx	2016	miRNA expression profile of 14 mouse tissues
Mus_musculus	GSM1657688	SRX995606	SRR1974279	GSE67900	PRJNA281170	SAMN03483462	Illumina_Genome_Analyzer	2015	In vivo oncomiR screen identifies miR-21* independent of miR-21 as a driver in skin cancer
Mus_musculus	GSM1657689	SRX995607	SRR1974280	GSE67900	PRJNA281170	SAMN03483463	Illumina_Genome_Analyzer	2015	In vivo oncomiR screen identifies miR-21* independent of miR-21 as a driver in skin cancer
Mus_musculus	GSM1659416	SRX997268	SRR1976300	GSE67946	PRJNA281344	SAMN03487153	Illumina_HiSeq_2000	2016	small RNAseq in donor BMDCs and BMDCs that received exosomes

## Sheet: Table S8
# Table S8: sequence count table of clade-specific miRNAs of the mouse samples used in Figure 3AB
CLADE	miRBaseID_v21	SEQ	SRX252157	SRX252160	SRX257908	SRX330861	SRX330868	SRX330870	SRX367355	SRX367360	SRX367364	SRX367369	SRX367377	SRX367513	SRX367519	SRX403777	SRX403780	SRX403783	SRX520415	SRX532409	SRX545707	SRX595718	SRX595722	SRX648669	SRX648675	SRX648688	SRX669888	SRX669894	SRX669895	SRX682801	SRX682805	SRX691600	SRX691601	SRX691603	SRX699445	SRX699449	SRX699459	SRX699460	SRX706487	SRX718274	SRX736325	SRX736331	SRX736335	SRX743673	SRX743680	SRX743684	SRX757137	SRX761303	SRX799109
gymnosperms	pde-miR947,pta-miR947	CATCGGAATCTGTTACTGTT	0	0	0	0	0	0	0	0	0	0	0	0	0	0	0	0	0	0	0	0	0	0	0	0	0	0	0	0	0	0	0	1	0	0	0	0	0	0	0	0	0	0	0	0	0	0	0
gymnosperms	pab-miR950	TCACATCTGGGCCACGATGG	0	0	0	0	0	0	0	0	0	0	0	0	0	0	0	0	0	0	0	0	0	0	0	0	0	0	0	0	0	0	0	0	0	0	0	0	0	0	0	0	0	0	0	0	0	0	0
monocots	osa-miR1874	TAGGGCTACTACACCATCCA	0	0	0	0	0	0	0	0	0	0	0	0	0	0	0	0	0	0	0	0	0	0	0	0	0	0	0	0	0	0	0	0	0	0	0	0	0	0	0	0	0	0	0	0	0	0	0
monocots	hvu-miR5048a,hvu-miR5048b	TATTTGCAGGTTTTAGGTCT	0	0	0	0	0	0	0	0	0	0	0	0	0	0	0	0	0	0	0	0	0	0	0	0	0	0	0	0	0	0	0	0	0	0	0	0	0	0	0	0	0	0	0	0	0	0	0
monocots	osa-miR444b.1,osa-miR444c.1	TGTTGTCTCAAGCTTGCTGC	0	0	0	0	0	0	0	0	0	0	0	0	0	0	0	0	0	0	0	0	0	0	0	0	0	0	0	0	0	0	0	0	0	0	0	0	0	0	0	0	0	0	0	0	0	0	0
monocots	tae-miR5048	TTTGCAGGTTTTAGGTCTAA	0	0	0	0	0	0	0	0	0	0	0	0	0	0	0	0	0	0	0	0	0	0	0	0	0	0	0	0	0	0	0	0	0	0	0	0	0	0	0	0	0	0	0	0	0	0	0
dicots	gma-miR1511	AACCAGGCTCTGATACCATG	0	0	0	0	0	0	0	0	0	0	0	0	0	0	0	0	0	0	0	0	0	0	0	0	0	0	0	0	0	0	0	0	0	0	0	0	0	0	0	0	0	0	0	0	0	0	0
dicots	mdm-miR1511	ACCTAGCTCTGATACCATGA	0	0	0	0	0	0	0	0	0	0	0	0	0	0	0	0	0	0	0	0	0	0	0	0	0	0	0	0	0	0	0	0	0	0	0	0	0	0	0	0	0	0	0	0	0	0	0
dicots	ppe-miR1511	ACCTGGCTCTGATACCATAA	0	0	0	0	0	0	0	0	0	0	0	0	0	0	0	0	0	0	0	0	0	0	0	0	0	0	0	0	0	0	0	0	0	0	0	0	0	0	0	0	0	0	0	0	0	0	0
dicots	vvi-miR845c	AGGCTCTGATACCAATTGAT	0	0	0	0	0	0	0	0	0	0	0	0	0	0	0	0	0	0	0	0	0	0	0	0	0	0	0	0	0	0	0	0	0	0	0	0	0	0	0	0	0	0	0	0	0	0	0
dicots	gma-miR1510b	AGGGATAGGTAAAACAACTA	0	0	0	0	0	0	0	0	0	0	0	0	0	0	0	0	0	0	0	0	0	0	0	0	0	0	0	0	0	0	0	0	0	0	0	0	0	0	0	0	0	0	0	0	0	0	0
dicots	ath-miR837	ATCAGTTTCTTGTTCGTTTC	0	0	0	0	0	0	0	0	0	0	0	0	0	0	0	0	0	0	0	0	0	0	0	0	0	0	0	0	0	0	0	0	0	0	0	0	0	0	0	0	0	0	0	0	0	0	0
dicots	ptc-miR1447	CAGAATTGCAGTGCCTTGAT	0	0	0	0	0	0	0	0	0	0	0	0	0	0	0	0	0	0	0	0	0	0	0	0	0	0	0	0	0	0	0	0	0	0	0	0	0	0	0	0	0	0	0	0	0	0	0
dicots	ath-miR158b	CCCCAAATGTAGACAAAGCA	0	0	0	0	0	0	0	0	0	0	0	0	0	0	0	0	0	0	0	0	0	0	0	0	0	0	0	0	0	0	0	0	0	0	0	0	0	0	0	0	0	0	0	0	0	0	0
dicots	ath-miR861	CCTTGGAGAAATATGCGTCA	0	0	0	0	0	0	0	0	0	0	0	0	0	0	0	0	0	0	0	0	0	0	0	0	0	0	0	0	0	0	0	0	0	0	0	0	0	0	0	0	0	0	0	0	0	0	0
dicots	ptc-miR1448	CTTTCCAACGCCTCCCATAC	0	0	0	0	0	0	0	0	0	0	0	0	0	0	0	0	0	0	0	0	0	0	0	0	0	0	0	0	0	0	0	0	0	0	0	0	0	0	0	0	0	0	0	0	0	0	0
dicots	aly-miR861	GATGGATATATCTTCAAGAA	0	0	0	0	0	0	0	0	0	0	0	0	0	0	0	0	0	0	0	0	0	0	0	0	0	0	0	0	0	0	0	0	0	0	0	0	0	0	0	0	0	0	0	0	0	0	0
dicots	ath-miR861	GATGGATATGTCTTCAAGGA	0	0	0	0	0	0	0	0	0	0	0	0	0	0	0	0	0	0	0	0	0	0	0	0	0	0	0	0	0	0	0	0	0	0	0	0	0	0	0	0	0	0	0	0	0	0	0
dicots	ath-miR864	TAAAGTCAATAATACCTTGA	0	0	0	0	0	0	0	0	0	0	0	0	0	0	0	0	0	0	0	0	0	0	0	0	0	0	0	0	0	0	0	0	0	0	0	0	0	0	0	0	0	0	0	0	0	0	0
dicots	ath-miR849	TAACTAAACATTGGTGTAGT	0	0	0	0	0	0	0	0	0	0	0	0	0	0	0	0	0	0	0	0	0	0	0	0	0	0	0	0	0	0	0	0	0	0	0	0	0	0	0	0	0	0	0	0	0	0	0
dicots	ath-miR856	TAATCCTACCAATAACTTCA	0	0	0	0	0	0	0	0	0	0	0	0	0	0	0	0	0	0	0	0	0	0	0	0	0	0	0	0	0	0	0	0	0	0	0	0	0	0	0	0	0	0	0	0	0	0	0
dicots	ath-miR777	TACGCATTGAGTTTCGTTGC	0	0	0	0	0	0	0	0	0	0	0	0	0	0	0	0	0	0	0	0	0	0	0	0	0	0	0	0	0	0	0	0	0	0	0	0	0	0	0	0	0	0	0	0	0	0	0
dicots	csi-miR3951	TAGATAAAGATGAGAGAAAA	0	0	0	0	0	0	0	0	0	0	0	0	0	0	0	0	0	0	0	0	0	0	0	0	0	0	0	0	0	0	0	0	0	0	0	0	0	0	0	0	0	0	0	0	0	0	0
dicots	vvi-miR845a,vvi-miR845b	TAGCTCTGATACCAATTGAT	0	0	0	0	0	0	0	0	0	0	0	0	0	0	0	0	0	0	0	0	0	0	0	0	0	0	0	0	0	0	0	0	0	0	0	0	0	0	0	0	0	0	0	0	0	0	0
dicots	ath-miR826a	TAGTCCGGTTTTGGATACGT	0	0	0	0	0	0	0	0	0	0	0	0	0	0	0	0	0	0	0	0	0	0	0	0	0	0	0	0	0	0	0	0	0	0	0	0	0	0	0	0	0	0	0	0	0	0	0
dicots	vvi-miR3623	TCACAAGTTCATCCAAGCAC	0	0	0	0	0	0	0	0	0	0	0	0	0	0	0	0	0	0	0	0	0	0	0	0	0	0	0	0	0	0	0	0	0	0	0	0	0	0	0	0	0	0	0	0	0	0	0
dicots	aly-miR842,ath-miR842	TCATGGTCAGATCCGTCATC	0	0	0	0	0	0	0	0	0	0	0	0	0	0	0	0	0	0	0	0	0	0	0	0	0	0	0	0	0	0	0	0	0	0	0	0	0	0	0	0	0	0	0	0	0	0	0
dicots	aly-miR158a,ath-miR158a	TCCCAAATGTAGACAAAGCA	0	0	0	0	0	0	0	0	0	0	0	0	0	0	0	0	0	0	0	0	0	0	0	0	0	0	0	0	0	0	0	0	0	0	0	0	0	0	0	0	0	0	0	0	0	0	0
dicots	mdm-miR7121a,mdm-miR7121b,mdm-miR7121c,mdm-miR7121d,mdm-miR7121e,mdm-miR7121f,mdm-miR7121g,mdm-miR7121h	TCCTCTTGGTGATCGCCCTG	0	0	0	0	0	0	0	0	0	0	0	0	0	0	0	0	0	0	0	0	0	0	0	0	0	0	0	0	0	0	0	0	0	0	0	0	0	0	0	0	0	0	0	0	0	0	0
dicots	aly-miR845b	TCGCTCTGATACCAAATGAT	0	0	0	0	0	0	0	0	0	0	0	0	0	0	0	0	0	0	0	0	0	0	0	0	0	0	0	0	0	0	0	0	0	0	0	0	0	0	0	0	0	0	0	0	0	0	0
dicots	ath-miR845b	TCGCTCTGATACCAAATTGA	0	0	0	0	0	0	0	0	0	0	0	0	0	0	0	0	0	0	0	0	0	0	0	0	0	0	0	0	0	0	0	0	0	0	0	0	0	0	0	0	0	0	0	0	0	0	0
dicots	cme-miR845	TCGCTCTGATACCAATATGA	0	0	0	0	0	0	0	0	0	0	0	0	0	0	0	0	0	0	0	0	0	0	0	0	0	0	0	0	0	0	0	0	0	0	0	0	0	0	0	0	0	0	0	0	0	0	0
dicots	ath-miR776	TCTAAGTCTTCTATTGATGT	0	0	0	0	0	0	0	0	0	0	0	0	0	0	0	0	0	0	0	0	0	0	0	0	0	0	0	0	0	0	0	0	0	0	0	0	0	0	0	0	0	0	0	0	0	0	0
dicots	gma-miR1507a,gma-miR1507b,gso-miR1507a,gso-miR1507b,vun-miR1507a,vun-miR1507b	TCTCATTCCATACATCGTCT	0	0	0	0	0	0	0	0	0	0	0	0	0	0	0	0	0	0	0	0	0	0	0	0	0	0	0	0	0	0	1	0	0	0	0	0	0	0	0	0	0	0	0	0	0	0	0
dicots	cme-miR828,gma-miR828a,gma-miR828b,mdm-miR828a,mdm-miR828b,mes-miR828a,mes-miR828b,ppe-miR828,ptc-miR828a,ptc-miR828b,ssl-miR828,vvi-miR828a	TCTTGCTCAAATGAGTATTC	0	0	0	0	0	0	0	0	0	0	0	0	0	0	0	0	0	0	0	0	0	0	0	0	0	0	0	0	0	0	0	0	0	0	0	0	0	0	0	0	0	0	0	0	0	0	0
dicots	lus-miR828a	TCTTGCTCAAATGAGTGTTC	0	0	0	0	0	0	0	0	0	0	0	0	0	0	0	0	0	0	0	0	0	0	0	0	0	0	0	0	0	0	0	0	0	0	0	0	0	0	0	0	0	0	0	0	0	0	0
dicots	aly-miR828,ath-miR828	TCTTGCTTAAATGAGTATTC	0	0	0	0	0	0	0	0	0	0	0	0	0	0	0	0	0	0	0	0	0	0	0	0	0	0	0	0	0	0	0	0	0	0	0	0	0	0	0	0	0	0	0	0	0	0	0
dicots	ath-miR161.1	TGAAAGTGACTACATCGGGG	0	0	0	0	0	0	0	1	1	1	0	1	0	0	0	0	0	0	0	0	0	0	0	0	0	0	0	0	0	0	0	0	0	0	0	0	0	0	0	0	0	0	0	0	0	0	0
dicots	csi-miR3952	TGAAGGGCCTTTCTAGAGCA	0	0	0	0	0	0	0	0	0	0	0	0	0	0	0	0	0	0	5	0	0	0	0	0	0	0	0	0	0	0	0	0	0	0	0	0	0	0	0	0	0	0	0	0	0	0	0
dicots	gso-miR3522a,gso-miR3522b	TGAGACCAAATGAGCAGCTG	0	0	0	0	0	0	0	0	0	0	0	0	0	0	0	0	0	0	0	0	0	0	0	0	0	0	0	0	0	0	0	1	0	0	0	0	0	0	0	0	0	0	0	0	0	0	0
dicots	aly-miR771	TGAGCCTCTGTGGCAGCCCT	0	0	0	0	0	0	0	0	0	0	0	0	0	0	0	0	0	0	0	0	0	0	0	0	0	0	0	0	0	0	0	0	0	0	0	0	0	0	0	0	0	0	0	0	0	0	0
dicots	ath-miR771	TGAGCCTCTGTGGTAGCCCT	0	0	0	0	0	0	0	0	0	0	0	0	0	0	0	0	0	0	0	0	0	0	0	0	0	0	0	0	0	0	0	0	0	0	0	0	0	0	0	0	0	0	0	0	0	0	0
dicots	vvi-miR845d,vvi-miR845e	TGGCTCTGATACCAATTGAT	0	0	0	0	0	0	0	0	0	0	0	0	0	0	0	0	0	0	0	0	0	0	0	0	0	0	0	0	0	0	0	0	0	0	0	0	0	0	0	0	0	0	0	0	0	0	0
dicots	gma-miR1510b,gso-miR1510a,gso-miR1510b	TGTTGTTTTACCTATTCCAC	0	0	0	0	0	0	0	0	0	0	0	0	0	0	0	0	0	0	0	0	0	0	0	0	0	0	0	0	0	0	1	0	0	0	0	0	0	0	0	0	0	0	0	0	0	0	0
dicots	gma-miR1509a,gma-miR1509b,gso-miR1509a	TTAATCAAGGAAATCACGGT	0	0	0	0	0	0	0	0	0	0	0	0	0	0	0	0	0	0	0	0	0	0	0	0	0	0	0	0	0	0	0	0	0	0	0	0	0	0	0	0	0	0	0	0	0	0	0
dicots	aly-miR403a,aly-miR403b,ath-miR403,bna-miR403,bra-miR403,csi-miR403,har-miR403a,hpe-miR403a,htu-miR403a,htu-miR403b,htu-miR403c,htu-miR403d,htu-miR403e,mdm-miR403a,mdm-miR403b,mes-miR403a,mes-miR403b,ppe-miR403,ptc-miR403a,ptc-miR403b,ptc-miR403c,ptc-miR403d,rco-miR403a,rco-miR403b,tcc-miR403a,tcc-miR403b,vvi-miR403a,vvi-miR403b,vvi-miR403c,vvi-miR403d,vvi-miR403e,vvi-miR403f	TTAGATTCACGCACAAACTC	0	0	0	0	0	0	0	0	0	0	0	0	0	0	0	0	0	0	1	0	0	0	0	0	0	0	0	0	0	0	0	0	0	0	0	0	0	0	0	0	0	0	0	0	0	0	0
dicots	ptc-miR1450	TTCAATGGCTCGGTCAGGTT	0	0	0	0	0	0	0	0	0	0	0	0	0	0	0	0	0	0	0	0	0	0	0	0	0	0	0	0	0	0	0	0	0	0	0	0	0	0	0	0	0	0	0	0	0	0	0
dicots	ath-miR402	TTCGAGGCCTATTAAACCTC	0	0	0	0	0	0	0	0	0	0	0	0	0	0	0	0	0	0	0	0	0	0	0	0	0	0	0	0	0	0	0	0	0	0	0	0	0	0	0	0	0	0	0	0	0	0	0
dicots	ath-miR775	TTCGATGTCTAGCAGTGCCA	0	0	0	0	0	0	0	0	0	0	0	0	0	0	0	0	0	0	0	0	0	0	0	0	0	0	0	0	0	0	0	0	0	0	0	0	0	0	0	0	0	0	0	0	0	0	0
dicots	aly-miR173a,aly-miR173b,ath-miR173	TTCGCTTGCAGAGAGAAATC	0	0	0	0	0	0	0	0	0	0	0	0	0	0	0	0	0	0	0	0	0	0	0	0	0	0	0	0	0	0	0	0	0	0	0	0	0	0	0	0	0	0	0	0	0	0	0
dicots	mdm-miR858	TTCGTTGTCTGTTCGACCTG	0	0	0	0	0	0	0	0	0	0	0	0	0	0	0	0	0	0	0	0	0	0	0	0	0	0	0	0	0	0	0	0	0	0	0	0	0	0	0	0	0	0	0	0	0	0	0
dicots	aly-miR161	TTGAAAGTGACTACATCGGG	0	0	0	0	0	0	0	0	0	0	0	0	0	0	0	0	0	0	1	0	0	0	0	0	0	0	0	0	0	0	1	0	0	0	0	0	0	0	0	0	0	0	0	0	0	0	0
dicots	ath-miR163	TTGAAGAGGACTTGGAACTT	0	0	0	0	0	0	0	0	0	0	0	0	0	0	0	0	0	0	0	0	0	0	0	0	0	0	0	0	0	0	0	0	0	0	0	0	0	0	0	0	0	0	0	0	0	0	0
dicots	aly-miR846,ath-miR846	TTGAATTGAAGTGCTTGAAT	0	0	0	0	0	0	0	0	0	0	0	0	0	0	0	0	0	0	0	0	0	0	0	0	0	0	0	0	0	0	0	0	0	0	0	0	0	0	0	0	0	0	0	0	0	0	0
dicots	ath-miR774a	TTGGTTACCCATATGGCCAT	0	0	0	0	0	0	0	0	0	0	0	0	0	0	0	0	0	0	0	0	0	0	0	0	0	0	0	0	0	0	0	0	0	0	0	0	0	0	0	0	0	0	0	0	0	0	0
dicots	bra-miR158	TTTCCAAATGTAGACAAAGC	0	0	0	0	0	0	0	0	0	0	0	0	0	0	0	0	0	0	0	0	0	0	0	0	0	0	0	0	0	0	0	0	0	0	0	0	0	0	0	0	0	0	0	0	0	0	0
dicots	vvi-miR3634	TTTCCGACTCGCACTCATGC	0	0	0	0	0	0	0	0	0	0	0	0	0	0	0	0	0	0	1	0	0	0	0	0	0	0	0	0	0	0	0	0	0	0	0	0	0	0	0	0	0	0	0	0	0	0	0
dicots	ath-miR773b	TTTGATTCCAGCTTTTGTCT	0	0	0	0	0	0	0	0	0	0	0	0	0	0	0	0	0	0	0	0	0	0	0	0	0	0	0	0	0	0	0	0	0	0	0	0	0	0	0	0	0	0	0	0	0	0	0
dicots	ath-miR773a	TTTGCTTCCAGCTTTTGTCT	0	0	0	0	0	0	0	0	0	0	0	0	0	0	0	0	0	0	0	0	0	0	0	0	0	0	0	0	0	0	0	0	0	0	0	0	0	0	0	0	0	0	0	0	0	0	0
nematode	cel-miR-54	AGGATATGAGACGACGAGAA	0	0	0	0	0	0	0	0	0	0	0	0	0	0	0	0	0	0	0	0	0	0	0	0	0	0	0	0	0	0	0	0	0	0	0	0	0	0	0	0	0	0	0	0	0	0	0
nematode	asu-miR-86,bma-miR-86,cbn-miR-86,cbr-miR-86,cel-miR-86,crm-miR-86,hco-miR-86,prd-miR-86,str-miR-86	TAAGTGAATGCTTTGCCACA	0	0	0	0	0	0	0	0	0	0	0	0	0	0	0	0	0	0	0	0	0	0	0	0	0	0	0	0	0	0	0	0	0	0	0	0	0	0	0	0	0	0	0	0	0	0	0
nematode	cbn-miR-54,cel-miR-54	TACCCGTAATCTTCATAATC	0	0	0	0	0	0	0	0	0	0	0	0	0	0	0	0	0	0	0	0	0	0	0	0	0	0	0	0	0	0	0	0	0	0	0	0	0	0	0	0	0	0	0	0	0	0	0
nematode	cbn-miR-63,cel-miR-63	TATGACACTGAAGCGAGTTG	0	0	0	0	0	0	0	0	0	0	0	0	0	0	0	0	0	0	0	0	0	0	0	0	0	0	0	0	0	0	0	0	0	0	0	0	0	0	0	0	0	0	0	0	0	0	0
nematode	cbn-miR-239c	TTTGTACTAAACATAGGTAC	0	0	0	0	0	0	0	0	0	0	0	0	0	0	0	0	0	0	0	0	0	0	0	0	0	0	0	0	0	0	0	0	0	0	0	0	0	0	0	0	0	0	0	0	0	0	0
nematode	cel-miR-239b	TTTGTACTACACAAAAGTAC	0	0	0	0	0	0	0	0	0	0	0	0	0	0	0	0	0	0	0	0	0	0	0	0	0	0	0	0	0	0	0	0	0	0	0	0	0	0	0	0	0	0	0	0	0	0	0
nematode	cbn-miR-239a,cel-miR-239a,crm-miR-239a	TTTGTACTACACATAGGTAC	0	0	0	0	0	0	0	0	0	0	0	0	0	0	0	0	0	0	0	0	0	0	0	0	0	0	0	0	0	0	0	0	0	0	0	0	0	0	0	0	0	0	0	0	0	0	0
insects	api-miR-929,dme-miR-929,dps-miR-929,dsi-miR-929,dvi-miR-929,hme-miR-929	AAATTGACTCTAGTAGGGAG	0	0	0	0	0	0	0	0	0	0	0	0	0	0	0	0	0	0	0	0	0	0	0	0	0	0	0	0	0	0	0	0	0	0	0	0	0	0	0	0	0	1	0	0	0	0	0
insects	bmo-miR-308,hme-miR-308,mse-miR-308	AATCACAGGATAATACTGCG	0	0	0	0	0	0	0	0	0	0	0	0	0	0	0	0	0	0	0	0	0	0	0	0	0	0	0	0	0	0	0	1	0	0	0	0	0	0	0	0	0	0	0	0	0	0	0
insects	dan-miR-308,der-miR-308,dgr-miR-308,dme-miR-308,dmo-miR-308,dpe-miR-308,dps-miR-308,dse-miR-308,dsi-miR-308,dvi-miR-308,dwi-miR-308,dya-miR-308	AATCACAGGATTATACTGTG	0	0	0	0	0	0	0	0	0	0	0	0	0	0	0	0	0	0	0	0	0	0	0	0	0	0	0	0	0	0	0	0	0	0	0	0	0	0	0	0	0	0	0	0	0	0	0
insects	aae-miR-1000,aga-miR-1000,api-miR-1000,bmo-miR-1000,cqu-miR-1000,dme-miR-1000,dps-miR-1000,dsi-miR-1000,dvi-miR-1000,hme-miR-1000,mse-miR-1000	ATATTGTCCTGTCACAGCAG	0	0	0	0	0	0	0	0	0	0	0	0	0	0	0	0	0	0	0	0	0	0	0	0	0	0	0	0	0	0	0	0	0	0	0	0	0	0	0	0	0	0	0	0	0	1	0
insects	dme-miR-927,dps-miR-927,dsi-miR-927,dvi-miR-927,tca-miR-927a	CAAAGCGTTTGGATTCTGAA	0	0	0	0	0	0	0	0	0	0	0	0	0	0	0	0	0	0	0	0	0	0	0	0	0	0	0	0	0	0	0	0	0	0	0	0	0	0	0	0	0	0	0	0	0	0	0
insects	bmo-miR-11,hme-miR-11,mse-miR-11	CATCACAGTCAGAGTTCTAG	0	0	0	0	0	0	0	0	0	0	0	0	0	0	0	0	0	0	0	0	0	0	0	0	0	0	0	0	0	0	0	0	0	0	0	0	0	0	0	0	0	0	0	0	0	0	0
insects	aae-miR-11,aga-miR-11,cqu-miR-11,dan-miR-11,der-miR-11,dgr-miR-11,dme-miR-11,dmo-miR-11,dpe-miR-11,dps-miR-11,dse-miR-11,dsi-miR-11,dvi-miR-11,dwi-miR-11,dya-miR-11	CATCACAGTCTGAGTTCTTG	0	0	0	0	0	0	0	0	0	0	0	0	0	0	0	0	0	0	0	0	0	0	0	0	0	0	0	0	0	0	0	0	0	0	0	0	0	0	0	0	0	1	0	0	0	4	0
insects	aae-miR-988,aga-miR-988,dme-miR-988,dps-miR-988,dsi-miR-988,dvi-miR-988	CCCCTTGTTGCAAACCTCAC	0	0	0	0	0	0	0	0	0	0	0	0	0	0	0	0	0	0	0	0	0	0	0	0	0	0	0	0	0	0	0	0	0	0	0	0	0	0	0	0	0	0	0	0	0	4	0
insects	dme-miR-284,dvi-miR-284	CCTGGAATTAAGTTGACTGT	0	0	0	0	0	0	0	0	0	0	0	0	0	0	0	0	0	0	1	0	0	0	0	0	0	0	0	0	0	0	0	0	0	0	0	0	0	0	0	0	0	0	0	0	0	0	0
insects	dps-miR-994,dvi-miR-994	TAAGGAAATAGTAGCCGTGA	0	0	0	0	0	0	0	0	0	0	0	0	0	0	0	0	0	0	0	0	0	0	0	0	0	0	0	0	0	0	0	0	0	0	0	0	0	0	0	0	0	0	0	0	0	1	0
insects	tca-miR-3477	TAATCTCATTTGGTAACTGT	0	0	0	0	0	0	0	0	0	0	0	0	0	0	0	0	0	0	0	0	0	0	0	0	0	0	0	0	0	0	0	0	0	0	0	0	0	0	0	0	0	0	0	0	0	0	0
insects	dan-miR-6,der-miR-6,dgr-miR-6,dme-miR-6,dmo-miR-6,dpe-miR-6,dps-miR-6,dse-miR-6,dsi-miR-6,dvi-miR-6,dwi-miR-6,dya-miR-6	TATCACAGTGGCTGTTCTTT	0	0	0	0	0	0	0	0	0	0	0	0	0	0	0	0	0	0	0	0	0	0	0	0	0	0	0	0	0	0	0	0	0	0	0	0	0	0	0	0	0	0	0	0	0	17	0
insects	bmo-miR-306a,hme-miR-306,mse-miR-306	TCAGGTACTAGGTGACTCTG	0	0	0	0	0	0	0	0	0	0	0	0	0	0	0	0	0	0	0	0	0	0	0	0	0	0	0	0	0	1	0	12	0	0	0	0	0	0	0	0	0	0	0	0	0	0	0
insects	aae-miR-306,cqu-miR-306	TCAGGTACTGAGTGACTCTC	0	0	0	0	0	0	0	0	0	0	0	0	0	0	0	0	0	0	0	0	0	0	0	0	0	0	0	0	0	0	0	0	0	0	0	0	0	0	0	0	0	0	0	0	0	0	0
insects	dan-miR-306,der-miR-306,dgr-miR-306,dme-miR-306,dmo-miR-306,dpe-miR-306,dps-miR-306,dse-miR-306,dvi-miR-306,dwi-miR-306,dya-miR-306	TCAGGTACTTAGTGACTCTC	0	0	0	0	0	0	0	0	0	0	0	0	0	0	0	0	0	0	0	0	0	0	0	0	0	0	0	0	0	0	0	0	0	0	0	0	0	0	0	0	0	0	0	0	0	1	0
insects	aae-miR-14,aga-miR-14,ame-miR-14,api-miR-14,bmo-miR-14,cqu-miR-14,dan-miR-14,der-miR-14,dgr-miR-14,dme-miR-14,dmo-miR-14,dpe-miR-14,dps-miR-14,dse-miR-14,dsi-miR-14,dvi-miR-14,dwi-miR-14,dya-miR-14,hme-miR-14,mse-miR-14,ngi-miR-14,nvi-miR-14,tca-miR-14	TCAGTCTTTTTCTCTCTCCT	0	0	0	0	0	0	0	0	0	0	0	0	0	0	0	0	0	0	0	0	0	0	0	0	0	0	22	0	0	0	0	0	1	0	0	0	0	0	0	0	0	1	0	0	0	124	0
insects	aae-miR-970,aga-miR-970,cqu-miR-970,dme-miR-970,dps-miR-970,dsi-miR-970,dvi-miR-970,tca-miR-970	TCATAAGACACACGCGGCTA	0	0	0	0	0	0	0	0	0	0	0	0	0	0	0	0	0	0	0	0	0	0	0	0	0	0	0	0	0	0	0	0	0	0	0	0	0	0	0	0	0	0	0	0	0	2	0
insects	dme-miR-989,dps-miR-989,dsi-miR-989,dvi-miR-989	TGTGATGTGACGTAGTGGAA	0	0	0	0	0	0	0	0	0	0	0	0	0	0	0	0	0	0	0	0	0	0	0	0	0	0	0	0	0	0	0	0	0	0	0	0	0	0	0	0	0	1	0	0	0	1	0
insects	mmu-miR-698	TGTGGGTGGGACAGGGATGT	0	0	0	0	0	0	0	0	0	0	0	0	0	0	0	0	0	1	3	1	0	0	0	0	0	0	0	0	0	0	0	0	0	0	0	0	7	0	0	0	0	1	0	0	0	2	1
insects	aae-miR-999,cqu-miR-999,dme-miR-999,dsi-miR-999,dvi-miR-999	TGTTAACTGTAAGACTGTGT	0	0	0	0	0	0	0	0	0	0	0	0	0	0	0	0	0	0	0	0	0	0	0	0	0	0	0	0	0	0	0	0	0	0	0	0	0	0	0	0	0	0	0	0	0	0	0
insects	aga-miR-927,api-miR-927,bmo-miR-927,dme-miR-927,dps-miR-927,dsi-miR-927,dvi-miR-927,hme-miR-927,tca-miR-927a	TTTAGAATTCCTACGCTTTA	0	0	0	0	0	0	0	0	0	0	0	0	0	0	0	0	0	0	0	0	0	0	0	0	0	0	0	0	0	0	0	0	0	0	0	0	0	0	0	0	0	0	0	0	0	0	0
insects	dme-miR-1010,dps-miR-1010,dsi-miR-1010,dvi-miR-1010	TTTCACCTATCGTTCCATTT	0	0	0	0	0	0	0	0	0	0	0	0	0	0	0	0	0	0	0	0	0	0	0	0	0	0	0	0	0	0	0	0	0	0	0	0	0	0	0	0	0	0	0	0	0	7	0
insects	dme-miR-956,dvi-miR-956	TTTCGAGACCACTCTAATCC	0	0	0	0	0	0	0	0	0	0	0	0	0	0	0	0	0	0	13	0	0	0	0	0	0	0	0	0	0	0	0	0	0	0	0	0	0	0	0	0	0	0	0	0	0	14	0
insects	dme-miR-274,dvi-miR-274	TTTGTGACCGACACTAACGG	0	0	0	0	0	0	0	0	0	0	0	0	0	0	0	0	0	0	0	0	0	0	0	0	0	0	0	0	0	0	0	0	0	0	0	0	0	0	0	0	0	0	0	0	0	2	0
lophotrochozoa	cte-miR-2686a	AAGATGTTCTCAATGTAGGC	0	0	0	0	0	0	0	0	0	0	0	0	0	0	0	0	0	0	0	0	0	0	0	0	0	0	0	0	0	0	0	0	0	0	0	0	0	0	0	0	0	0	0	0	0	0	0
lophotrochozoa	cte-miR-1996a	CTCAAGTGAGGTCAGTGCTG	0	0	0	0	0	0	0	0	0	0	0	0	0	0	0	0	0	0	0	0	0	0	0	0	0	0	0	0	0	0	0	0	0	0	0	0	0	0	0	0	0	0	0	0	0	0	0
lophotrochozoa	cte-miR-1997	TCTGCAGGTTCACATCAGCC	0	0	0	0	0	0	0	0	0	0	0	0	0	0	0	0	0	0	0	0	0	0	0	0	0	0	0	0	0	0	0	0	0	0	0	0	0	0	0	0	0	0	0	0	0	0	0
lophotrochozoa	hru-miR-1985,lgi-miR-1985	TGCCATTTTTATCAGTCACT	0	0	0	0	0	0	0	0	0	0	0	0	0	0	0	0	0	0	0	0	0	0	0	0	0	0	0	0	0	0	0	0	0	0	0	0	0	0	0	0	0	0	0	0	0	0	0
lophotrochozoa	hru-miR-1984,lgi-miR-1984	TGCCCTATCCGTCAGGAACT	0	0	0	0	0	0	0	0	0	0	0	0	0	0	0	0	0	0	0	0	0	0	0	0	0	0	0	0	0	0	0	0	0	0	0	0	0	0	0	0	0	0	0	0	0	0	0
fish	ccr-miR-725,dre-miR-725	TTCAGTCATTGTTTCTAGTA	0	0	0	0	0	0	0	0	0	0	0	0	0	0	0	0	0	0	0	0	0	0	0	0	0	0	0	0	0	0	0	0	0	0	0	0	0	0	5	0	0	0	0	0	0	0	0
fish	ssa-miR-725	TTCAGTCATTGTTTCTGGTA	0	0	0	0	0	0	0	0	0	0	0	0	0	0	0	0	0	0	0	0	0	0	0	0	0	0	0	0	0	0	0	0	0	0	0	0	0	0	0	0	0	0	0	0	0	0	0
fish	ssa-miR-722	TTTGCAGAAACGTTTCAGAT	0	0	0	0	0	0	0	0	0	0	0	0	0	0	0	0	0	0	0	0	0	0	0	0	0	0	0	0	0	0	0	0	0	0	0	0	0	0	0	0	0	0	0	0	0	0	0
rodents	mmu-miR-344i	AAGTCAGGCTCCTGGCTGGA	4	1	0	0	0	0	0	0	0	0	0	0	0	0	0	0	0	0	0	0	0	0	0	0	0	0	0	0	0	8	2	6	0	0	0	0	0	0	0	0	0	0	0	0	0	0	0
rodents	mmu-miR-879,rno-miR-879	AGAGGCTTATAGCTCTAAGC	32	138	2	7	2	6	0	0	0	0	0	0	0	0	0	0	11	2	91	0	0	10	3	14	0	0	0	0	0	2445	1690	4221	7	5	10	18	0	37	3	0	1	0	0	0	3	13	1748
rodents	mmu-miR-666	AGCGGGCACAGCTGTGAGAG	7	46	0	0	0	1	0	0	0	0	0	0	1	0	4	3	28	0	2360	1	1	0	1	2	0	0	0	0	0	697	428	669	1	0	1	1	168	0	9	4	14	6	0	0	0	796	1020
rodents	rno-miR-666	AGCGGGCACGGCTGTGAGAG	0	0	0	0	0	0	0	0	0	0	0	0	0	0	0	0	0	0	2	0	0	0	0	0	0	0	0	0	0	1	0	0	0	0	0	0	0	0	1	0	0	0	0	0	0	0	0
rodents	rno-miR-434	AGCTCGACTCATGGTTTGAA	186	152	0	1	0	5	0	0	0	0	0	0	0	0	19	8	81	2	1892	0	7	3	1	15	0	0	29	0	0	6548	3475	5979	3	4	1	2	11	8	176	81	354	6	0	37	6	1155	3449
rodents	mmu-miR-540,rno-miR-540	AGGTCAGAGGTCGATCCTGG	10	110	0	3	1	2	0	0	0	0	0	0	0	2	2	4	47	0	34578	5	32	6	3	2	11	0	0	0	2	1315	836	1291	5	3	0	2	255	8	30	48	82	44	0	21	1	2669	825
rodents	mmu-miR-344d	AGTCAGGCTAGTGGTTATAC	0	0	0	0	0	0	0	0	0	0	0	0	0	0	0	0	0	2	0	0	0	0	0	0	0	0	0	0	0	2	3	11	0	0	0	0	0	0	0	0	0	0	0	0	0	0	58
rodents	mmu-miR-344g,rno-miR-344g	AGTCAGGCTCCTGGCAGGAG	0	0	1	0	0	0	0	0	0	0	0	0	0	0	0	0	0	0	0	0	0	0	0	0	0	0	0	0	0	14	6	21	0	0	0	0	0	0	0	0	0	0	0	0	0	0	1
rodents	mmu-miR-344b	AGTCAGGCTCCTGGCTAAAG	0	0	0	0	0	0	0	0	0	0	0	0	0	0	0	0	0	0	0	0	0	0	0	0	0	0	0	0	0	0	0	1	0	0	0	0	0	0	0	0	0	0	0	0	0	0	0
rodents	mmu-miR-344	AGTCAGGCTCCTGGCTAGAT	0	0	0	0	0	0	0	0	0	0	0	0	0	0	0	0	0	0	0	0	0	0	0	0	0	0	0	0	0	0	1	0	0	0	0	0	0	0	0	0	0	0	0	0	0	0	0
rodents	mmu-miR-344c	AGTCAGGCTGCTGGCTAGAG	0	0	0	0	0	0	0	0	0	0	0	0	0	0	0	0	0	0	0	0	0	0	0	0	0	0	0	0	0	0	1	0	0	0	0	0	0	0	0	0	0	0	0	0	0	0	0
rodents	mmu-miR-344d	AGTCAGGCTGCTGGCTATAC	0	0	0	0	0	0	0	0	0	0	0	0	0	0	0	0	0	0	0	0	0	0	0	0	0	0	0	0	0	0	0	1	0	0	0	0	0	0	0	0	0	0	0	0	0	0	0
rodents	rno-miR-344b	AGTCAGGCTGCTGGTTATAT	0	0	0	0	0	0	0	0	0	0	0	0	0	0	0	0	0	0	0	0	0	0	0	0	0	0	0	0	0	0	0	0	0	0	0	0	0	0	0	0	0	0	0	0	0	0	0
rodents	mmu-miR-344f	AGTCAGTCTCCTGGCTGGAG	0	0	0	0	0	0	0	0	0	0	0	0	0	0	0	0	0	0	4	0	0	0	0	0	0	0	0	0	0	26	10	18	0	0	0	0	0	0	0	0	0	0	0	0	0	0	2
rodents	mmu-miR-344d	AGTCTGGTTGCTGGCTATAT	0	0	0	0	0	0	0	0	0	0	0	0	0	0	0	0	0	0	3	0	0	0	0	0	0	0	0	0	0	1	0	0	0	0	0	0	0	0	0	0	0	0	0	0	0	0	0
rodents	mmu-miR-540,rno-miR-540	CAAGGGTCACCCTCTGACTC	4	3	0	0	0	0	0	0	0	0	0	0	0	0	0	0	4	0	80	0	0	1	1	1	0	0	0	0	0	1067	830	2462	0	0	0	0	4	1	4	1	7	0	0	0	0	459	93
rodents	cgr-miR-674,mmu-miR-674,rno-miR-674	CACAGCTCCCATCTCAGAAC	120	116	102	43	34	36	0	0	0	0	0	0	0	0	0	0	716	112	2429	167	9	10	5	20	0	70	20	6	4	2129	1491	2245	108	138	213	216	341	207	1285	846	1079	20	0	28	10	5745	834
rodents	mmu-miR-547	CACTTGAGGATGTACCACCC	0	0	0	0	0	0	0	0	0	0	0	0	0	0	0	0	0	0	25	0	0	0	0	0	0	0	0	0	0	0	0	0	0	0	0	0	0	0	0	0	0	13	0	0	9	35	0
rodents	mmu-miR-344g	CAGGCTCTAGCCAGGGGCTT	0	0	0	0	0	0	0	0	0	0	0	0	0	0	0	0	0	0	0	0	0	0	0	0	0	0	0	0	0	1	0	1	0	0	0	0	0	0	0	0	0	0	0	0	0	0	0
rodents	mmu-miR-344e,mmu-miR-344h	CAGGCTTCTGGCTATATTCC	0	0	0	0	0	0	0	0	0	0	0	0	0	0	0	0	0	0	0	0	0	0	0	0	0	0	0	0	0	0	1	4	0	0	0	0	0	0	0	0	0	0	0	0	0	0	0
rodents	mmu-miR-344b	CATTTAGCCAAAGCCTGACT	0	5	0	0	0	0	0	0	0	0	0	0	0	0	0	0	4	90	1	0	1	1	2	0	0	0	23	0	0	1377	662	1342	0	0	0	3	1	0	17	32	9	1	0	0	0	7	511
rodents	mmu-miR-341	CGGTCGGCCGATCGCTCGGT	0	1	0	0	0	0	0	0	0	0	0	0	0	0	0	0	3	0	125	0	0	0	1	0	0	0	0	0	0	40	12	28	0	0	0	0	0	0	3	13	66	0	0	0	0	4	15
rodents	mmu-miR-667,rno-miR-667	CGGTGCTGGTGGAGCAGTGA	13	1	0	0	0	0	0	0	1	1	1	0	0	0	0	0	0	0	102	0	0	0	0	0	0	0	0	0	0	1650	1104	1713	0	0	0	0	56	0	28	13	38	3	0	0	0	172	30
rodents	rno-miR-673	CTCACAGCTCCGGTCCTTGG	0	7	0	0	0	0	0	0	0	0	0	0	0	0	0	0	0	0	2	0	0	0	0	0	0	0	0	0	0	5	1	1	0	0	0	0	0	0	0	0	0	0	0	0	0	0	0
rodents	mmu-miR-673	CTCACAGCTCTGGTCCTTGG	2	13	1	14	2	3	0	0	0	0	0	0	0	0	7	6	132	0	24257	8	11	4	1	12	0	0	0	0	0	3745	1152	3082	3	2	6	1	87	7	9	7	21	3	0	0	1	1185	1802
rodents	mmu-miR-344f	CTCTAGCCAGGACCTGACTA	0	0	0	0	0	0	0	0	0	0	0	0	0	0	0	0	0	0	2	0	0	0	0	0	0	0	0	0	0	29	10	22	0	0	0	0	25	0	6	9	0	0	0	0	0	10	8
rodents	rno-miR-879	CTTATGGCTTCAAGCTTTCG	2	11	1	1	1	0	0	0	0	0	0	0	0	0	0	1	5	0	8	0	0	0	0	0	0	0	0	1	0	784	518	903	1	0	0	0	1	0	0	1	1	14	0	0	0	14	56
rodents	mmu-miR-547	CTTGGTACATCTTTGAGTGA	0	0	4	0	3	1	0	0	0	0	0	0	0	0	0	0	189	0	42	6	1	24	24	76	24	111	82	0	0	113	48	106	1	0	2	3	0	35	0	0	0	33910	0	60	977	557	11
rodents	mmu-miR-344e	GATATAACCAAAGCCTGACT	0	0	0	0	0	0	0	0	0	0	0	0	0	0	0	0	0	0	2	0	0	0	0	0	0	0	0	0	0	1	1	1	0	0	0	0	2	0	0	0	0	0	0	0	0	23	3
rodents	mmu-miR-344d	GATATAACCACTGCCAGACT	15	14	2	0	1	0	0	0	0	0	0	0	0	0	4	3	7	78	254	0	6	0	0	0	0	0	0	0	1	1313	1124	2100	0	0	1	1	35	4	1	5	10	0	0	0	0	62	3800
rodents	mmu-miR-465a,mmu-miR-465b,mmu-miR-465c	GATCAGGGCCTTTCTAAGTA	39701	16016	1	1	0	1	0	0	1	2	1	0	0	0	0	0	1	1	3575	6	0	964	643	1327	217	766	650	0	0	20	3	9	1	1	2	1	1	11	48	89	88	6094	1069	2297	3342	191	0
rodents	mmu-miR-674,rno-miR-674	GCACTGAGATGGGAGTGGTG	39	85	84	8	9	17	7	0	3	4	5	8	2	0	3	8	199	63	154	55	1	3	3	7	0	37	0	1	1	672	651	2091	70	67	83	91	5001	159	515	514	400	3716	0	0	4	8147	113
rodents	mmu-miR-434	GCTCGACTCATGGTTTGAAC	590	560	0	9	6	18	61	21	41	101	100	28	13	0	8	4	424	0	10582	9	27	15	3	25	5	16	8	0	1	17684	8546	15563	13	10	15	18	96	62	511	375	963	5	499	0	4	1366	6397
rodents	mmu-miR-879	GCTTATGGCTTCAAGCTTTC	0	1	0	0	0	0	0	0	0	0	0	0	0	0	1	1	0	0	2	0	0	0	0	0	0	0	0	0	0	63	123	171	0	0	0	0	0	0	0	0	0	2	0	0	0	0	2
rodents	mmu-miR-666,rno-miR-666	GGCTGCAGCGTGATCGCCTG	0	23	0	1	0	1	0	0	0	0	0	0	0	0	1	0	4	0	892	1	2	0	0	0	0	0	0	0	0	755	694	939	0	0	1	0	0	0	0	2	1	2	0	0	0	1781	1039
rodents	mmu-miR-344h,rno-miR-344b	GGTATAACCAAAGCCCGACT	0	0	1	0	0	0	0	0	0	0	0	0	0	0	0	0	0	0	0	0	0	0	0	0	0	0	0	0	0	1	3	7	0	0	0	0	0	0	0	0	4	0	0	0	0	0	0
rodents	mmu-miR-351,rno-miR-351	GGTCAAGAGGCGCCTGGGAA	0	1	0	0	0	0	0	0	0	0	0	0	0	0	0	0	11	16	240	1	0	0	0	0	0	116	82	0	0	16	9	7	1	2	1	3	2661	2	5	11	18	29	0	0	12	52	0
rodents	mmu-miR-678	GTCTCGGTGCAAGGACTGGA	0	0	0	0	0	0	0	1	0	0	0	0	0	0	0	0	0	0	0	0	0	0	0	0	0	0	0	0	0	0	0	0	0	0	0	0	0	0	0	0	0	0	0	0	0	0	0
rodents	mmu-miR-883a	TAACTGCAACAGCTCTCAGT	4894	5080	0	0	0	0	0	0	0	0	0	0	0	0	0	0	0	0	23	0	0	127	90	285	13	0	0	0	0	0	0	0	0	0	0	1	0	2	65	38	75	1308	1061	1458	411	1549	0
rodents	mmu-miR-883b,rno-miR-883	TAACTGCAACATCTCTCAGT	1507	693	0	0	0	0	0	0	0	0	0	0	0	0	0	0	0	0	2	0	0	14	13	46	0	63	0	0	0	0	0	0	0	0	0	0	0	0	7	11	6	289	0	424	76	362	0
rodents	mmu-miR-463,rno-miR-463	TACCTAATTTGTTGTCCATC	8661	16538	0	2	1	0	0	0	0	0	0	0	0	0	0	0	0	0	112	0	0	231	190	335	0	0	37	0	0	4	0	0	0	1	0	0	0	2	2	15	23	1758	527	1373	1529	1240	0
rodents	mmu-miR-471,rno-miR-471	TACGTAGTATAGTGCTTTTC	10466	1263	0	0	0	0	0	0	0	0	0	0	0	0	0	0	0	0	0	0	0	28	10	77	28	0	0	0	0	0	1	1	0	0	0	0	0	0	11	19	16	3858	0	63	200	211	0
rodents	mmu-miR-883b	TACTGAGAATGGGTAGCAGT	362	868	0	0	0	0	0	0	0	0	0	0	0	0	0	0	0	0	20	0	0	7	10	15	0	0	74	0	0	0	0	0	0	0	0	0	0	0	0	1	3	834	0	65	44	202	0
rodents	mmu-miR-465a	TATTTAGAATGGCACTGATG	95733	3336	0	0	0	0	0	0	0	0	0	0	0	0	0	0	0	0	87	1	0	56	56	169	213	1710	1523	0	0	0	0	0	1	0	0	1	0	0	24	46	133	8953	528	1322	776	3200	0
rodents	mmu-miR-465c	TATTTAGAATGGCGCTGATC	84287	60269	1	3	3	2	0	0	0	0	0	0	0	0	0	0	0	8	1008	0	0	2248	1655	3694	45	529	509	1	0	0	0	0	5	6	7	8	3	23	318	326	760	48797	2497	8463	4996	8496	0
rodents	mmu-miR-465d	TATTTAGAATGGTACTGATG	10	0	0	0	0	0	0	0	0	0	0	0	0	0	0	0	0	0	0	0	0	0	0	1	0	0	1	0	0	0	0	0	0	0	0	0	0	0	0	0	3	7	0	0	0	0	0
rodents	mmu-miR-465b	TATTTAGAATGGTGCTGATC	35728	27971	1	0	1	2	0	0	0	0	0	0	0	0	0	0	0	4	108	0	0	932	740	1712	51	166	211	0	0	1	0	0	0	0	0	0	0	22	319	311	1150	6125	2133	3520	1841	2911	0
rodents	mmu-miR-351,rno-miR-351	TCCCTGAGGAGCCCTTTGAG	16	1314	11	273	1000	933	0	0	2	2	0	0	0	0	1	0	10649	12752	809066	1259	78	291	210	339	114	1009	1411	42	25	196	132	212	2244	2187	2852	4135	185	3226	288	241	324	10165	1419	173	972	55636	817
rodents	rno-miR-673	TCCGGGACTGAGTTCTGTGC	0	0	1	0	0	0	0	0	0	0	0	0	0	0	0	0	0	0	0	0	0	0	0	0	0	0	0	0	0	0	0	1	0	0	0	0	0	0	0	0	0	0	0	0	0	0	0
rodents	mmu-miR-673	TCCGGGGCTGAGTTCTGTGC	0	5	0	1	0	1	1	0	0	1	0	2	0	0	0	0	18	0	6448	1	11	1	1	0	0	0	16	0	2	588	179	329	2	1	0	3	1	0	10	8	14	2	0	0	0	204	544
rodents	mmu-miR-341,rno-miR-341	TCGGTCGATCGGTCGGTCGG	47	185	0	12	0	1	23	15	23	132	73	18	12	0	0	0	68	0	3813	0	7	8	3	9	0	0	0	0	0	3674	3486	4958	3	4	8	8	1036	5	144	69	237	342	0	0	0	6931	2537
rodents	mmu-miR-471,rno-miR-471	TGAAAGGTGCCATACTATGT	559	1231	0	0	0	0	0	0	0	0	0	0	0	0	0	0	0	0	8	0	0	46	33	135	0	0	0	0	0	0	0	0	0	0	0	0	0	2	21	4	15	60	0	299	354	76	0
rodents	mmu-miR-667,rno-miR-667	TGACACCTGCCACCCAGCCC	50	115	0	3	0	0	2	0	0	1	2	0	0	0	36	23	15	0	5181	0	110	4	1	0	0	0	0	0	2	690	462	871	3	2	3	2	26	7	4	1	4	0	0	0	0	1045	844
rodents	mmu-miR-463	TGATAGACACCATATAAGGT	14630	161	0	0	0	0	0	0	0	0	0	0	0	0	0	0	0	0	1	0	0	11	5	13	0	0	0	0	0	1	0	1	0	0	0	0	0	0	11	25	43	1802	0	91	23	140	0
rodents	mmu-miR-465d	TGATCAGGGCCTTTCTGAGT	5	2	0	0	0	0	0	0	0	0	0	0	0	0	0	0	0	0	0	0	0	0	0	0	0	0	0	0	0	0	0	0	0	0	0	0	0	0	0	0	0	2	1	0	0	0	0
rodents	cgr-miR-344,mmu-miR-344,rno-miR-344a	TGATCTAGCCAAAGCCTGAC	43	24	0	1	0	0	0	0	0	0	0	0	0	0	0	1	0	6	66	0	0	0	0	1	0	0	0	0	0	2259	910	2759	3	5	15	10	10	1	646	742	465	5	0	0	1	165	345
rodents	mmu-miR-344c	TGATCTAGTCAAAGCCTGAC	0	0	1	0	0	0	0	0	0	0	0	0	0	0	4	1	0	0	1	0	0	0	0	0	0	0	0	0	0	239	139	286	1	0	1	0	2	0	5	1	7	0	0	0	0	26	51
rodents	mmu-miR-883a,rno-miR-883	TGCTGAGAGAAGTAGCAGTT	374	271	0	0	0	0	0	0	0	0	0	0	0	0	0	0	0	0	3	0	0	2	5	20	0	0	0	0	0	0	0	0	0	0	0	0	0	0	2	1	0	3701	0	141	23	13	0
rodents	mmu-miR-434,rno-miR-434	TTTGAACCATCACTCGACTC	396	4271	0	196	33	71	10	5	9	21	4	2	4	1	2	8	396	2	209855	82	570	247	133	261	40	53	143	67	122	64260	22758	74319	106	119	100	118	4328	505	266	173	329	73	573	23	49	87012	126138
primates	hsa-miR-548e	AAAAACTGAGACTACTTTTG	0	0	0	0	0	0	0	0	0	0	0	0	0	0	0	0	0	0	0	0	0	0	0	0	0	0	0	0	0	0	0	0	0	0	0	0	0	0	0	0	0	0	0	0	0	0	0
primates	hsa-miR-548ak,hsa-miR-548w	AAAAGTAACTGCGGTTTTTG	0	0	0	0	0	0	0	0	0	0	0	0	0	0	0	0	0	0	0	0	0	0	0	0	0	0	0	0	0	0	0	0	0	0	0	0	0	0	0	0	0	0	0	0	0	0	0
primates	ggo-miR-548c,hsa-miR-548k,ppy-miR-548c,ptr-miR-548k	AAAAGTACTTGCGGATTTTG	0	0	0	0	0	0	0	0	0	0	0	0	0	0	0	0	0	0	0	0	0	0	0	0	0	0	0	1	0	0	0	0	0	0	0	0	0	0	0	0	0	0	0	0	0	0	0
primates	hsa-miR-618,mml-miR-618,ppy-miR-618,ptr-miR-618	AAACTCTACTTGTCCTTCTG	0	0	0	0	0	0	0	0	0	0	0	0	0	0	0	0	0	0	0	0	0	0	0	0	0	0	0	0	0	0	0	0	0	0	0	0	0	0	0	0	0	0	0	0	0	0	0
primates	hsa-miR-944,ptr-miR-944	AAATTATTGTACATCGGATG	0	0	0	0	0	0	0	0	0	0	0	0	0	0	0	0	0	0	1	0	0	0	0	0	0	0	0	0	0	0	0	0	0	0	0	0	0	0	0	0	0	0	0	0	0	0	0
primates	hsa-miR-937,ptr-miR-937	ATCCGCGCTCTGACTCTCTG	0	0	0	0	0	0	0	0	0	0	0	0	0	0	0	0	0	0	0	0	0	0	0	0	0	0	0	0	0	0	0	0	0	0	0	0	0	0	0	0	0	0	0	0	0	0	0
primates	hsa-miR-576	ATTCTAATTTCTCCACGTCT	0	0	0	0	0	0	0	0	0	0	0	0	0	0	0	0	0	0	0	0	0	0	0	0	0	0	0	0	0	0	0	0	0	0	0	0	0	0	0	0	0	0	0	0	0	0	0
primates	ggo-miR-548d,hsa-miR-548ah,hsa-miR-548am	CAAAAACTGCAGTTACTTTT	0	0	0	0	0	0	0	0	0	0	0	0	0	0	0	0	0	0	0	0	0	0	0	0	0	0	0	0	0	0	0	0	0	0	0	0	0	0	0	0	0	0	0	0	0	0	0
primates	hsa-miR-548b,ptr-miR-548b	CAAGAACCTCAGTTGCTTTT	0	0	0	0	0	0	0	0	0	0	0	0	0	0	0	0	0	0	0	0	0	0	0	0	0	0	0	0	0	0	0	0	0	0	0	0	0	0	0	0	0	0	0	0	0	0	0
primates	hsa-miR-1269b,ppy-miR-1269	CTGGACTGAGCCATGCTACT	0	0	0	0	0	0	0	0	0	0	0	0	0	0	0	0	0	0	0	0	0	0	0	0	0	0	0	0	0	0	0	0	0	0	0	0	0	0	0	0	0	0	0	0	0	0	0
primates	hsa-miR-1269a	CTGGACTGAGCCGTGCTACT	0	0	0	0	0	0	0	0	0	0	0	0	0	0	0	0	0	0	0	0	0	0	0	0	0	0	0	0	0	0	0	0	0	0	0	0	0	0	0	0	0	0	0	0	0	0	0
primates	ggo-miR-887,hsa-miR-887,mml-miR-887,ppy-miR-887,ptr-miR-887	GTGAACGGGCGCCATCCCGA	0	0	0	0	0	0	0	0	0	0	0	0	0	0	0	0	0	0	0	0	0	0	0	0	0	0	0	0	0	0	0	0	0	0	0	0	0	0	0	0	0	0	0	0	0	0	0
primates	hsa-miR-627,ptr-miR-627	GTGAGTCTCTAAGAAAAGAG	0	0	0	0	0	0	0	0	0	0	0	0	0	0	0	0	0	0	0	0	0	0	0	0	0	0	0	0	0	0	0	0	0	0	0	0	0	0	0	0	0	0	0	0	0	0	0
primates	hsa-miR-1323,mml-miR-1323,ppy-miR-1323,ptr-miR-1323	TCAAAACTGAGGGGCATTTT	0	0	0	0	0	0	0	0	0	0	0	0	0	0	0	0	0	0	232	0	0	0	0	0	0	0	0	0	0	0	0	0	0	0	0	0	3	16	0	0	0	0	0	0	0	0	0
primates	hsa-miR-1226,mml-miR-1226,ppy-miR-1226,ptr-miR-1226	TCACCAGCCCTGTGTTCCCT	0	0	0	0	0	0	0	0	0	0	0	0	0	0	0	0	0	0	0	0	0	0	0	0	0	0	0	0	0	0	0	0	0	0	0	0	0	0	0	0	0	0	0	0	0	0	0
primates	hsa-miR-891a	TGCAACGAACCTGAGCCACT	0	0	0	0	0	0	0	0	0	0	0	0	0	0	0	0	0	0	0	0	0	0	0	0	0	0	0	0	0	0	0	0	0	0	0	0	0	0	0	0	0	0	0	0	0	0	0
primates	hsa-miR-601,mml-miR-601,ppy-miR-601,ptr-miR-601	TGGTCTAGGATTGTTGGAGG	0	0	1	0	0	0	0	0	0	0	0	0	0	0	0	0	0	0	0	0	0	0	0	0	0	0	0	0	0	0	0	0	0	0	0	0	0	0	0	0	0	0	0	0	0	0	0
primates	hsa-miR-934,mml-miR-934,ppy-miR-934,ptr-miR-934	TGTCTACTACTGGAGACACT	0	0	3	0	0	0	0	0	0	0	0	0	0	0	0	0	0	0	0	0	0	0	0	0	0	0	0	0	0	0	0	0	0	0	0	0	0	0	0	0	0	0	0	0	0	0	0
primates	hsa-miR-550a	TGTCTTACTCCCTCAGGCAC	0	0	0	0	0	0	0	0	0	0	0	0	0	0	0	0	0	0	0	0	0	0	0	0	0	0	0	0	0	0	0	0	0	0	0	0	0	0	0	0	0	0	0	0	0	0	0
primates	ggo-miR-584,hsa-miR-584,mml-miR-584,ppy-miR-584,ptr-miR-584	TTATGGTTTGCCTGGGACTG	0	0	1	0	0	0	0	0	0	0	0	0	0	0	0	0	0	0	0	0	0	0	0	0	0	0	0	0	0	0	0	0	0	0	0	0	0	0	0	0	0	0	0	0	0	0	0
primates	ppy-miR-937	TTCCGCGCTCTGACTCTCTG	0	0	0	0	0	0	0	0	0	0	0	0	0	0	0	0	0	0	0	0	0	0	0	0	0	0	0	0	0	0	0	0	0	0	0	0	0	0	0	0	0	0	0	0	0	0	0
primates	hsa-miR-580,ptr-miR-580	TTGAGAATGATGAATCATTA	0	0	0	0	0	0	0	0	0	0	0	0	0	0	0	0	0	0	0	0	0	0	0	0	0	0	0	0	0	0	0	0	0	0	0	0	0	0	0	0	0	0	0	0	0	0	0
[truncated: 381 more columns]

## Sheet: Table S9
# Table S9: information of the fruit fly sRNA-Seq datasets used in Figure 3AB
Species	GEO ID	Experiment ID	Project ID	GSE ID	BioProject ID	BioSample ID	Sequencing instrument	Year	Study
Drosophila melanogaster	GSM1692559	SRX1034159	SRR2033935	GSE63770	PRJNA269044	SAMN03702715	Illumina HiSeq 2000	2015	Embryonic small RNA and RNA profiles of Tribolium castaneum and Drosophila oocytes
Drosophila melanogaster	GSM1692560	SRX1034160	SRR2033936	GSE63770	PRJNA269044	SAMN03702716	Illumina HiSeq 2000	2015	Embryonic small RNA and RNA profiles of Tribolium castaneum and Drosophila oocytes
Drosophila melanogaster	GSM1692883	SRX1034981	SRR2034810	GSE69102	PRJNA284571	SAMN03703527	Illumina HiSeq 2000	2015	RNA elements in precursors instruct directional and processive primary piRNA biogenesis
Drosophila melanogaster	GSM1692884	SRX1034982	SRR2034811	GSE69102	PRJNA284571	SAMN03703528	Illumina HiSeq 2000	2015	RNA elements in precursors instruct directional and processive primary piRNA biogenesis
Drosophila melanogaster	GSM1692885	SRX1034983	SRR2034812	GSE69102	PRJNA284571	SAMN03703529	Illumina HiSeq 2000	2015	RNA elements in precursors instruct directional and processive primary piRNA biogenesis
Drosophila melanogaster	GSM1692886	SRX1034984	SRR2034813	GSE69102	PRJNA284571	SAMN03703530	Illumina HiSeq 2000	2015	RNA elements in precursors instruct directional and processive primary piRNA biogenesis
Drosophila melanogaster	GSM1692887	SRX1034985	SRR2034814	GSE69102	PRJNA284571	SAMN03703531	Illumina HiSeq 2000	2015	RNA elements in precursors instruct directional and processive primary piRNA biogenesis
Drosophila melanogaster	GSM1692888	SRX1034986	SRR2034815	GSE69102	PRJNA284571	SAMN03703532	Illumina HiSeq 2000	2015	RNA elements in precursors instruct directional and processive primary piRNA biogenesis
Drosophila melanogaster	GSM1692889	SRX1034987	SRR2034816	GSE69102	PRJNA284571	SAMN03703533	Illumina HiSeq 2000	2015	RNA elements in precursors instruct directional and processive primary piRNA biogenesis
Drosophila melanogaster	GSM1692890	SRX1034988	SRR2034817	GSE69102	PRJNA284571	SAMN03703534	Illumina HiSeq 2000	2015	RNA elements in precursors instruct directional and processive primary piRNA biogenesis
Drosophila melanogaster	GSM1692891	SRX1034989	SRR2034818	GSE69102	PRJNA284571	SAMN03703535	Illumina HiSeq 2000	2015	RNA elements in precursors instruct directional and processive primary piRNA biogenesis
Drosophila melanogaster	GSM1692892	SRX1034990	SRR2034819	GSE69102	PRJNA284571	SAMN03703536	Illumina HiSeq 2000	2015	RNA elements in precursors instruct directional and processive primary piRNA biogenesis
Drosophila melanogaster	GSM1692893	SRX1034991	SRR2034820	GSE69102	PRJNA284571	SAMN03703537	Illumina HiSeq 2000	2015	RNA elements in precursors instruct directional and processive primary piRNA biogenesis
Drosophila melanogaster	GSM1692894	SRX1034992	SRR2034821	GSE69102	PRJNA284571	SAMN03703538	Illumina HiSeq 2000	2015	RNA elements in precursors instruct directional and processive primary piRNA biogenesis
Drosophila melanogaster	GSM1692895	SRX1034993	SRR2034822	GSE69102	PRJNA284571	SAMN03703539	Illumina HiSeq 2000	2015	RNA elements in precursors instruct directional and processive primary piRNA biogenesis
Drosophila melanogaster	GSM1692896	SRX1034994	SRR2034823	GSE69102	PRJNA284571	SAMN03703540	Illumina HiSeq 2000	2015	RNA elements in precursors instruct directional and processive primary piRNA biogenesis
Drosophila melanogaster	GSM1692897	SRX1034995	SRR2034824	GSE69102	PRJNA284571	SAMN03703541	Illumina HiSeq 2000	2015	RNA elements in precursors instruct directional and processive primary piRNA biogenesis
Drosophila melanogaster	GSM1692898	SRX1034996	SRR2034825	GSE69102	PRJNA284571	SAMN03703542	Illumina HiSeq 2000	2015	RNA elements in precursors instruct directional and processive primary piRNA biogenesis
Drosophila melanogaster	GSM1692899	SRX1034997	SRR2034826	GSE69102	PRJNA284571	SAMN03703543	Illumina HiSeq 2000	2015	RNA elements in precursors instruct directional and processive primary piRNA biogenesis
Drosophila melanogaster	GSM1692900	SRX1034998	SRR2034827	GSE69102	PRJNA284571	SAMN03703544	Illumina HiSeq 2000	2015	RNA elements in precursors instruct directional and processive primary piRNA biogenesis
Drosophila melanogaster	GSM1692901	SRX1034999	SRR2034828	GSE69102	PRJNA284571	SAMN03703545	Illumina HiSeq 2000	2015	RNA elements in precursors instruct directional and processive primary piRNA biogenesis
Drosophila melanogaster	GSM1692902	SRX1035000	SRR2034829	GSE69102	PRJNA284571	SAMN03703546	Illumina HiSeq 2000	2015	RNA elements in precursors instruct directional and processive primary piRNA biogenesis
Drosophila melanogaster	GSM1692903	SRX1035001	SRR2034830	GSE69102	PRJNA284571	SAMN03703547	Illumina HiSeq 2000	2015	RNA elements in precursors instruct directional and processive primary piRNA biogenesis
Drosophila melanogaster	GSM1692906	SRX1035004	SRR2034833	GSE69102	PRJNA284571	SAMN03703550	Illumina HiSeq 2000	2015	RNA elements in precursors instruct directional and processive primary piRNA biogenesis
Drosophila melanogaster	GSM1692907	SRX1035005	SRR2034834	GSE69102	PRJNA284571	SAMN03703551	Illumina HiSeq 2000	2015	RNA elements in precursors instruct directional and processive primary piRNA biogenesis
Drosophila melanogaster	GSM1692908	SRX1035006	SRR2034835	GSE69102	PRJNA284571	SAMN03703552	Illumina HiSeq 2000	2015	RNA elements in precursors instruct directional and processive primary piRNA biogenesis
Drosophila melanogaster	GSM1692909	SRX1035007	SRR2034836	GSE69102	PRJNA284571	SAMN03703553	Illumina HiSeq 2000	2015	RNA elements in precursors instruct directional and processive primary piRNA biogenesis
Drosophila melanogaster	GSM1692910	SRX1035008	SRR2034837	GSE69102	PRJNA284571	SAMN03703554	Illumina HiSeq 2000	2015	RNA elements in precursors instruct directional and processive primary piRNA biogenesis
Drosophila melanogaster	GSM1692911	SRX1035009	SRR2034838	GSE69102	PRJNA284571	SAMN03703555	Illumina HiSeq 2000	2015	RNA elements in precursors instruct directional and processive primary piRNA biogenesis
Drosophila melanogaster	GSM1692912	SRX1035010	SRR2034839	GSE69102	PRJNA284571	SAMN03703556	Illumina HiSeq 2000	2015	RNA elements in precursors instruct directional and processive primary piRNA biogenesis
Drosophila melanogaster	GSM1692913	SRX1035011	SRR2034840	GSE69102	PRJNA284571	SAMN03703557	Illumina HiSeq 2000	2015	RNA elements in precursors instruct directional and processive primary piRNA biogenesis
Drosophila melanogaster	GSM1692914	SRX1035012	SRR2034841	GSE69102	PRJNA284571	SAMN03703558	Illumina HiSeq 2000	2015	RNA elements in precursors instruct directional and processive primary piRNA biogenesis
Drosophila melanogaster	GSM1692915	SRX1035013	SRR2034842	GSE69102	PRJNA284571	SAMN03703559	Illumina HiSeq 2000	2015	RNA elements in precursors instruct directional and processive primary piRNA biogenesis
Drosophila melanogaster	GSM1692916	SRX1035014	SRR2034843	GSE69102	PRJNA284571	SAMN03703560	Illumina HiSeq 2000	2015	RNA elements in precursors instruct directional and processive primary piRNA biogenesis
Drosophila melanogaster	GSM1692917	SRX1035015	SRR2034844	GSE69102	PRJNA284571	SAMN03703561	Illumina HiSeq 2000	2015	RNA elements in precursors instruct directional and processive primary piRNA biogenesis
Drosophila melanogaster	GSM1692918	SRX1035016	SRR2034845	GSE69102	PRJNA284571	SAMN03703562	Illumina HiSeq 2000	2015	RNA elements in precursors instruct directional and processive primary piRNA biogenesis
Drosophila melanogaster	GSM1701584	SRX1046507	SRR2048279	GSE69468	PRJNA285684	SAMN03757463	Illumina Genome Analyzer II	2015	Small RNA profile of pelo1
Drosophila melanogaster	GSM1701585	SRX1046508	SRR2048280	GSE69468	PRJNA285684	SAMN03757464	Illumina Genome Analyzer II	2015	Small RNA profile of pelo1
Drosophila melanogaster	NA	SRX1451923	SRR2960204	NA	PRJNA304065	SAMN04293600	Illumina HiSeq 2000	2016	The Drosophila Dicer-1 partner Loqs enhances miRNA processing from hairpins with unstable structures at the dicing site
Drosophila melanogaster	NA	SRX1451925	SRR2960205	NA	PRJNA304065	SAMN04293601	Illumina HiSeq 2000	2016	The Drosophila Dicer-1 partner Loqs enhances miRNA processing from hairpins with unstable structures at the dicing site
Drosophila melanogaster	NA	SRX1451926	SRR2960206	NA	PRJNA304065	SAMN04293602	Illumina HiSeq 2000	2016	The Drosophila Dicer-1 partner Loqs enhances miRNA processing from hairpins with unstable structures at the dicing site
Drosophila melanogaster	NA	SRX1451927	SRR2960207	NA	PRJNA304065	SAMN04293603	Illumina HiSeq 2000	2016	The Drosophila Dicer-1 partner Loqs enhances miRNA processing from hairpins with unstable structures at the dicing site
Drosophila melanogaster	NA	SRX297993	SRR891295	NA	PRJNA198015	SAMN02192770	Illumina HiSeq 2000	2015	Antisense piRNA amplification, but not piRNA production or nuage assembly, requires the tudor domain protein Qin.
Drosophila melanogaster	NA	SRX297994	SRR891294	NA	PRJNA198015	SAMN02192770	Illumina HiSeq 2000	2015	Antisense piRNA amplification, but not piRNA production or nuage assembly, requires the tudor domain protein Qin.
Drosophila melanogaster	NA	SRX297995	SRR891298	NA	PRJNA198015	SAMN02192770	Illumina HiSeq 2000	2015	Antisense piRNA amplification, but not piRNA production or nuage assembly, requires the tudor domain protein Qin.
Drosophila melanogaster	NA	SRX297996	SRR891297	NA	PRJNA198015	SAMN02192770	Illumina HiSeq 2000	2015	Antisense piRNA amplification, but not piRNA production or nuage assembly, requires the tudor domain protein Qin.
Drosophila melanogaster	NA	SRX297997	SRR891296	NA	PRJNA198015	SAMN02192770	Illumina HiSeq 2000	2015	Antisense piRNA amplification, but not piRNA production or nuage assembly, requires the tudor domain protein Qin.
Drosophila melanogaster	GSM1373329	SRX525267	SRR1259518	GSE57029	PRJNA245236	SAMN02732480	Illumina Genome Analyzer IIx	2015	Profiling and comparison of miRNA populations in male and female tissues from Drosophila melanogaster at various stages
Drosophila melanogaster	GSM1373330	SRX525268	SRR1259519	GSE57029	PRJNA245236	SAMN02732478	Illumina Genome Analyzer IIx	2015	Profiling and comparison of miRNA populations in male and female tissues from Drosophila melanogaster at various stages
Drosophila melanogaster	GSM1373331	SRX525269	SRR1259520	GSE57029	PRJNA245236	SAMN02732475	Illumina Genome Analyzer IIx	2015	Profiling and comparison of miRNA populations in male and female tissues from Drosophila melanogaster at various stages
Drosophila melanogaster	GSM1373332	SRX525270	SRR1259521	GSE57029	PRJNA245236	SAMN02732479	Illumina Genome Analyzer IIx	2015	Profiling and comparison of miRNA populations in male and female tissues from Drosophila melanogaster at various stages
Drosophila melanogaster	GSM1373333	SRX525271	SRR1259522	GSE57029	PRJNA245236	SAMN02732477	Illumina Genome Analyzer IIx	2015	Profiling and comparison of miRNA populations in male and female tissues from Drosophila melanogaster at various stages
Drosophila melanogaster	GSM1373334	SRX525272	SRR1259523	GSE57029	PRJNA245236	SAMN02732476	Illumina Genome Analyzer IIx	2015	Profiling and comparison of miRNA populations in male and female tissues from Drosophila melanogaster at various stages
Drosophila melanogaster	GSM1386713	SRX542994	SRR1287660	GSE57687	PRJNA247725	SAMN02777981	Illumina HiSeq 2000	2016	Profling of the Drosophila melanogaster neuronal microRNA transcriptome by small RNA deep sequencing
Drosophila melanogaster	GSM1386714	SRX542995	SRR1287661	GSE57687	PRJNA247725	SAMN02777980	Illumina HiSeq 2000	2016	Profling of the Drosophila melanogaster neuronal microRNA transcriptome by small RNA deep sequencing
Drosophila melanogaster	NA	SRX550307	SRR1297208	NA	PRJNA248352	SAMN02797970	Illumina HiSeq 2000	2014	Drosophila melanogasterTranscriptome or Gene expression
Drosophila melanogaster	NA	SRX569958	SRR1332898	NA	PRJNA251585	SAMN02837574	Illumina HiSeq 2000	2015	Drosophila melanogaster strain:S2 cells Transcriptome or Gene expression
Drosophila melanogaster	NA	SRX569959	SRR1333238	NA	PRJNA251585	SAMN02837575	Illumina HiSeq 2000	2015	Drosophila melanogaster strain:S2 cells Transcriptome or Gene expression
Drosophila melanogaster	NA	SRX569960	SRR1333239	NA	PRJNA251585	SAMN02837576	Illumina HiSeq 2000	2015	Drosophila melanogaster strain:S2 cells Transcriptome or Gene expression
Drosophila melanogaster	NA	SRX569961	SRR1344712	NA	PRJNA251585	SAMN02837577	Illumina HiSeq 2000	2015	Drosophila melanogaster strain:S2 cells Transcriptome or Gene expression
Drosophila melanogaster	NA	SRX569962	SRR1333233	NA	PRJNA251585	SAMN02837578	Illumina HiSeq 2000	2015	Drosophila melanogaster strain:S2 cells Transcriptome or Gene expression
Drosophila melanogaster	NA	SRX569963	SRR1333235	NA	PRJNA251585	SAMN02837579	Illumina HiSeq 2000	2015	Drosophila melanogaster strain:S2 cells Transcriptome or Gene expression
Drosophila melanogaster	NA	SRX569964	SRR1332900	NA	PRJNA251585	SAMN02837580	Illumina HiSeq 2000	2015	Drosophila melanogaster strain:S2 cells Transcriptome or Gene expression
Drosophila melanogaster	NA	SRX569965	SRR1332899	NA	PRJNA251585	SAMN02837581	Illumina HiSeq 2000	2015	Drosophila melanogaster strain:S2 cells Transcriptome or Gene expression
Drosophila melanogaster	NA	SRX569966	SRR1332901	NA	PRJNA251585	SAMN02837582	Illumina HiSeq 2000	2015	Drosophila melanogaster strain:S2 cells Transcriptome or Gene expression
Drosophila melanogaster	NA	SRX569967	SRR1332902	NA	PRJNA251585	SAMN02837583	Illumina HiSeq 2000	2015	Drosophila melanogaster strain:S2 cells Transcriptome or Gene expression
Drosophila melanogaster	NA	SRX569968	SRR1332903	NA	PRJNA251585	SAMN02837584	Illumina HiSeq 2000	2015	Drosophila melanogaster strain:S2 cells Transcriptome or Gene expression
Drosophila melanogaster	NA	SRX569969	SRR1333234	NA	PRJNA251585	SAMN02837585	Illumina HiSeq 2000	2015	Drosophila melanogaster strain:S2 cells Transcriptome or Gene expression
Drosophila melanogaster	NA	SRX569970	SRR1333236	NA	PRJNA251585	SAMN02837586	Illumina HiSeq 2000	2015	Drosophila melanogaster strain:S2 cells Transcriptome or Gene expression
Drosophila melanogaster	NA	SRX569971	SRR1333237	NA	PRJNA251585	SAMN02837587	Illumina HiSeq 2000	2015	Drosophila melanogaster strain:S2 cells Transcriptome or Gene expression
Drosophila melanogaster	NA	SRX574340	SRR1323562	NA	PRJNA248352	SAMN02797970	454 GS 20	2014	Drosophila melanogasterTranscriptome or Gene expression
Drosophila melanogaster	NA	SRX574342	SRR1323601	NA	PRJNA248352	SAMN02797970	454 GS 20	2014	Drosophila melanogasterTranscriptome or Gene expression
Drosophila melanogaster	NA	SRX574343	SRR1323602	NA	PRJNA248352	SAMN02797970	454 GS 20	2014	Drosophila melanogasterTranscriptome or Gene expression
Drosophila melanogaster	NA	SRX655411	SRR1519308	NA	PRJNA255443	SAMN02919241	Illumina HiSeq 2000	2014	tejas and tapas function for female germline maintenance and piRNA production in D. melanogaster
Drosophila melanogaster	NA	SRX655438	SRR1519309	NA	PRJNA255443	SAMN02919242	Illumina HiSeq 2000	2014	tejas and tapas function for female germline maintenance and piRNA production in D. melanogaster
Drosophila melanogaster	NA	SRX655444	SRR1519310	NA	PRJNA255443	SAMN02919243	Illumina HiSeq 2000	2014	tejas and tapas function for female germline maintenance and piRNA production in D. melanogaster
Drosophila melanogaster	NA	SRX655449	SRR1519311	NA	PRJNA255443	SAMN02919244	Illumina HiSeq 2000	2014	tejas and tapas function for female germline maintenance and piRNA production in D. melanogaster
Drosophila melanogaster	NA	SRX655457	SRR1519312	NA	PRJNA255443	SAMN02919245	Illumina HiSeq 2000	2014	tejas and tapas function for female germline maintenance and piRNA production in D. melanogaster
Drosophila melanogaster	NA	SRX655461	SRR1519313	NA	PRJNA255443	SAMN02919246	Illumina HiSeq 2000	2014	tejas and tapas function for female germline maintenance and piRNA production in D. melanogaster
Drosophila melanogaster	NA	SRX695805	SRR1572805	NA	PRJNA194042	SAMN01985791	Illumina HiSeq 2000	2015	Drosophila melanogaster piRNA sequencing
Drosophila melanogaster	NA	SRX696336	SRR1572809	NA	PRJNA194042	SAMN01985792	Illumina HiSeq 2000	2015	Drosophila melanogaster piRNA sequencing
Drosophila melanogaster	NA	SRX696343	SRR1572810	NA	PRJNA194042	SAMN01985793	Illumina HiSeq 2000	2015	Drosophila melanogaster piRNA sequencing
Drosophila melanogaster	NA	SRX696347	SRR1572806	NA	PRJNA194042	SAMN01985794	Illumina HiSeq 2000	2015	Drosophila melanogaster piRNA sequencing
Drosophila melanogaster	NA	SRX697049	SRR1572807	NA	PRJNA194042	SAMN01985795	Illumina HiSeq 2000	2015	Drosophila melanogaster piRNA sequencing
Drosophila melanogaster	NA	SRX697056	SRR1572808	NA	PRJNA194042	SAMN01985796	Illumina HiSeq 2000	2015	Drosophila melanogaster piRNA sequencing
Drosophila melanogaster	NA	SRX697814	SRR1572821	NA	PRJNA194042	SAMN03024471	Illumina HiSeq 2000	2015	Drosophila melanogaster piRNA sequencing
Drosophila melanogaster	NA	SRX698088	SRR1572813	NA	PRJNA194042	SAMN01985797	Illumina HiSeq 2000	2015	Drosophila melanogaster piRNA sequencing
Drosophila melanogaster	NA	SRX698089	SRR1572814	NA	PRJNA194042	SAMN01985798	Illumina HiSeq 2000	2015	Drosophila melanogaster piRNA sequencing
Drosophila melanogaster	NA	SRX698091	SRR1572815	NA	PRJNA194042	SAMN01985799	Illumina HiSeq 2000	2015	Drosophila melanogaster piRNA sequencing
Drosophila melanogaster	NA	SRX698092	SRR1572816	NA	PRJNA194042	SAMN01985800	Illumina HiSeq 2000	2015	Drosophila melanogaster piRNA sequencing
Drosophila melanogaster	NA	SRX698149	SRR1572817	NA	PRJNA194042	SAMN01985801	Illumina HiSeq 2000	2015	Drosophila melanogaster piRNA sequencing
Drosophila melanogaster	NA	SRX698150	SRR1572818	NA	PRJNA194042	SAMN01985802	Illumina HiSeq 2000	2015	Drosophila melanogaster piRNA sequencing
Drosophila melanogaster	NA	SRX698151	SRR1572819	NA	PRJNA194042	SAMN01985803	Illumina HiSeq 2000	2015	Drosophila melanogaster piRNA sequencing
Drosophila melanogaster	NA	SRX698152	SRR1572820	NA	PRJNA194042	SAMN01985804	Illumina HiSeq 2000	2015	Drosophila melanogaster piRNA sequencing
Drosophila melanogaster	NA	SRX698153	SRR1572824	NA	PRJNA194042	SAMN03024472	Illumina HiSeq 2000	2015	Drosophila melanogaster piRNA sequencing
Drosophila melanogaster	NA	SRX716773	SRR1592429	NA	PRJNA262576	SAMN03083861	Illumina HiSeq 2000	2014	Drosophila melanogaster breed:Canton S(B) Transcriptome or Gene expression
Drosophila melanogaster	GSM1517403	SRX717988	SRR1593702	GSE61931	PRJNA262696	SAMN03085449	Illumina HiSeq 2000	2014	Adenylation of maternally inherited microRNAs by Wispy
Drosophila melanogaster	GSM1517404	SRX717989	SRR1593703	GSE61931	PRJNA262696	SAMN03085450	Illumina HiSeq 2000	2014	Adenylation of maternally inherited microRNAs by Wispy
Drosophila melanogaster	GSM1517405	SRX717990	SRR1593704	GSE61931	PRJNA262696	SAMN03085451	Illumina HiSeq 2000	2014	Adenylation of maternally inherited microRNAs by Wispy
Drosophila melanogaster	GSM1517406	SRX717991	SRR1593705	GSE61931	PRJNA262696	SAMN03085452	Illumina HiSeq 2000	2014	Adenylation of maternally inherited microRNAs by Wispy
Drosophila melanogaster	GSM1517407	SRX717992	SRR1593706	GSE61931	PRJNA262696	SAMN03085453	Illumina HiSeq 2000	2014	Adenylation of maternally inherited microRNAs by Wispy
Drosophila melanogaster	GSM1517408	SRX717993	SRR1593707	GSE61931	PRJNA262696	SAMN03085454	Illumina HiSeq 2000	2014	Adenylation of maternally inherited microRNAs by Wispy
Drosophila melanogaster	GSM1517409	SRX717994	SRR1593708	GSE61931	PRJNA262696	SAMN03085455	Illumina HiSeq 2000	2014	Adenylation of maternally inherited microRNAs by Wispy
Drosophila melanogaster	GSM1517410	SRX717995	SRR1593709	GSE61931	PRJNA262696	SAMN03085456	Illumina HiSeq 2000	2014	Adenylation of maternally inherited microRNAs by Wispy
Drosophila melanogaster	GSM1517411	SRX717996	SRR1593710	GSE61931	PRJNA262696	SAMN03085457	Illumina HiSeq 2000	2014	Adenylation of maternally inherited microRNAs by Wispy
Drosophila melanogaster	GSM1517412	SRX717997	SRR1593711	GSE61931	PRJNA262696	SAMN03085458	Illumina HiSeq 2000	2014	Adenylation of maternally inherited microRNAs by Wispy
Drosophila melanogaster	GSM1517413	SRX717998	SRR1593712	GSE61931	PRJNA262696	SAMN03085459	Illumina HiSeq 2000	2014	Adenylation of maternally inherited microRNAs by Wispy
Drosophila melanogaster	GSM1517414	SRX717999	SRR1593713	GSE61931	PRJNA262696	SAMN03085460	Illumina HiSeq 2000	2014	Adenylation of maternally inherited microRNAs by Wispy
Drosophila melanogaster	GSM1517419	SRX718004	SRR1593718	GSE61931	PRJNA262696	SAMN03085465	Illumina MiSeq	2014	Adenylation of maternally inherited microRNAs by Wispy
Drosophila melanogaster	GSM1517420	SRX718005	SRR1593719	GSE61931	PRJNA262696	SAMN03085466	Illumina MiSeq	2014	Adenylation of maternally inherited microRNAs by Wispy
Drosophila melanogaster	GSM1517421	SRX718006	SRR1593720	GSE61931	PRJNA262696	SAMN03085467	Illumina MiSeq	2014	Adenylation of maternally inherited microRNAs by Wispy
Drosophila melanogaster	GSM1517422	SRX718007	SRR1593721	GSE61931	PRJNA262696	SAMN03085468	Illumina MiSeq	2014	Adenylation of maternally inherited microRNAs by Wispy
Drosophila melanogaster	GSM1517423	SRX718008	SRR1593722	GSE61931	PRJNA262696	SAMN03085469	Illumina HiSeq 2000	2014	Adenylation of maternally inherited microRNAs by Wispy
Drosophila melanogaster	NA	SRX728803	SRR1607746	NA	PRJNA262576	SAMN03083862	Illumina HiSeq 2000	2014	Drosophila melanogaster breed:Canton S(B) Transcriptome or Gene expression
Drosophila melanogaster	NA	SRX729150	SRR1608092	NA	PRJNA262576	SAMN03083863	Illumina HiSeq 2000	2014	Drosophila melanogaster breed:Canton S(B) Transcriptome or Gene expression
Drosophila melanogaster	NA	SRX729151	SRR1608093	NA	PRJNA262576	SAMN03083864	Illumina HiSeq 2000	2014	Drosophila melanogaster breed:Canton S(B) Transcriptome or Gene expression
Drosophila melanogaster	NA	SRX729152	SRR1608094	NA	PRJNA262576	SAMN03083865	Illumina HiSeq 2000	2014	Drosophila melanogaster breed:Canton S(B) Transcriptome or Gene expression
Drosophila melanogaster	NA	SRX729153	SRR1608095	NA	PRJNA262576	SAMN03083866	Illumina HiSeq 2000	2014	Drosophila melanogaster breed:Canton S(B) Transcriptome or Gene expression
Drosophila melanogaster	NA	SRX729154	SRR1608096	NA	PRJNA262576	SAMN03083867	Illumina HiSeq 2000	2014	Drosophila melanogaster breed:Canton S(B) Transcriptome or Gene expression
Drosophila melanogaster	NA	SRX729155	SRR1608097	NA	PRJNA262576	SAMN03083868	Illumina HiSeq 2000	2014	Drosophila melanogaster breed:Canton S(B) Transcriptome or Gene expression
Drosophila melanogaster	GSM1550732	SRX763987	SRR1657539	GSE63488	PRJNA268023	SAMN03201696	Illumina MiSeq	2014	Maternal microRNAs in Drosophila melanogaster
Drosophila melanogaster	NA	SRX769730	SRR1664731	NA	PRJNA268781	SAMN03224201	Illumina Genome Analyzer II	2015	AGO1 immunoprecipitated small RNAs from D. melanogaster wildtype and mutant ovaries
Drosophila melanogaster	NA	SRX769731	SRR1664732	NA	PRJNA268781	SAMN03224199	Illumina Genome Analyzer II	2015	AGO1 immunoprecipitated small RNAs from D. melanogaster wildtype and mutant ovaries
Drosophila melanogaster	NA	SRX769732	SRR1664734	NA	PRJNA268781	SAMN03224198	Illumina Genome Analyzer II	2015	AGO1 immunoprecipitated small RNAs from D. melanogaster wildtype and mutant ovaries
Drosophila melanogaster	NA	SRX769733	SRR1664736	NA	PRJNA268781	SAMN03224197	Illumina Genome Analyzer II	2015	AGO1 immunoprecipitated small RNAs from D. melanogaster wildtype and mutant ovaries
Drosophila melanogaster	NA	SRX791612	SRR1686767	NA	PRJNA271920	SAMN03247108	Illumina Genome Analyzer II	2015	Drosophila melanogaster Phenotype or Genotype
Drosophila melanogaster	NA	SRX791701	SRR1686795	NA	PRJNA271920	SAMN03247109	Illumina Genome Analyzer II	2015	Drosophila melanogaster Phenotype or Genotype
Drosophila melanogaster	NA	SRX791728	SRR1686809	NA	PRJNA271920	SAMN03247110	Illumina Genome Analyzer II	2015	Drosophila melanogaster Phenotype or Genotype
Drosophila melanogaster	NA	SRX791733	SRR1686815	NA	PRJNA271920	SAMN03247111	Illumina Genome Analyzer II	2015	Drosophila melanogaster Phenotype or Genotype
Drosophila melanogaster	NA	SRX791735	SRR1686817	NA	PRJNA271920	SAMN03247112	Illumina Genome Analyzer II	2015	Drosophila melanogaster Phenotype or Genotype
Drosophila melanogaster	NA	SRX831401	SRR1743393	NA	PRJNA259958	SAMN03276177	Illumina HiSeq 2000	2015	bowhan 2014 zuc
Drosophila melanogaster	NA	SRX971647	SRR1944874	NA	PRJNA274201	SAMN03323700	Illumina HiSeq 2000	2015	Drosophila melanogaster Transcriptome or Gene expression
Drosophila melanogaster	NA	SRX971648	SRR1944875	NA	PRJNA274201	SAMN03323701	Illumina HiSeq 2000	2015	Drosophila melanogaster Transcriptome or Gene expression
Drosophila melanogaster	NA	SRX971650	SRR1944881 SRR1944882	NA	PRJNA274201	SAMN03323708	Illumina HiSeq 2000	2015	Drosophila melanogaster Transcriptome or Gene expression
Drosophila melanogaster	NA	SRX971651	SRR1944891 SRR1944892	NA	PRJNA274201	SAMN03323709	Illumina HiSeq 2000	2015	Drosophila melanogaster Transcriptome or Gene expression
Drosophila melanogaster	NA	SRX971652	SRR1944886 SRR1944887	NA	PRJNA274201	SAMN03323706	Illumina HiSeq 2000	2015	Drosophila melanogaster Transcriptome or Gene expression
Drosophila melanogaster	NA	SRX971653	SRR1944896 SRR1944897	NA	PRJNA274201	SAMN03323707	Illumina HiSeq 2000	2015	Drosophila melanogaster Transcriptome or Gene expression
Drosophila melanogaster	NA	SRX971654	SRR1944877 SRR1944878	NA	PRJNA274201	SAMN03323704	Illumina HiSeq 2000	2015	Drosophila melanogaster Transcriptome or Gene expression
Drosophila melanogaster	NA	SRX971661	SRR1944884	NA	PRJNA274201	SAMN03323708	Illumina HiSeq 2000	2015	Drosophila melanogaster Transcriptome or Gene expression
Drosophila melanogaster	NA	SRX971662	SRR1944894	NA	PRJNA274201	SAMN03323709	Illumina HiSeq 2000	2015	Drosophila melanogaster Transcriptome or Gene expression
Drosophila melanogaster	NA	SRX971663	SRR1944889	NA	PRJNA274201	SAMN03323706	Illumina HiSeq 2000	2015	Drosophila melanogaster Transcriptome or Gene expression
Drosophila melanogaster	NA	SRX971664	SRR1944899	NA	PRJNA274201	SAMN03323707	Illumina HiSeq 2000	2015	Drosophila melanogaster Transcriptome or Gene expression
Drosophila melanogaster	NA	SRX971667	SRR1944885	NA	PRJNA274201	SAMN03323708	Illumina HiSeq 2000	2015	Drosophila melanogaster Transcriptome or Gene expression
Drosophila melanogaster	NA	SRX971668	SRR1944895	NA	PRJNA274201	SAMN03323709	Illumina HiSeq 2000	2015	Drosophila melanogaster Transcriptome or Gene expression
Drosophila melanogaster	NA	SRX971669	SRR1944890	NA	PRJNA274201	SAMN03323706	Illumina HiSeq 2000	2015	Drosophila melanogaster Transcriptome or Gene expression
Drosophila melanogaster	NA	SRX971670	SRR1944900	NA	PRJNA274201	SAMN03323707	Illumina HiSeq 2000	2015	Drosophila melanogaster Transcriptome or Gene expression
Drosophila melanogaster	GSM1660566	SRX999965	SRR1980986	GSE67984	PRJNA281580	SAMN03491941	Illumina HiSeq 2000	2016	Small RNAs from Drosophila melanogaster WT and Tailor mutant S2 cells and ovaries
Drosophila melanogaster	GSM1660567	SRX999966	SRR1980987	GSE67984	PRJNA281580	SAMN03491942	Illumina HiSeq 2000	2016	Small RNAs from Drosophila melanogaster WT and Tailor mutant S2 cells and ovaries
Drosophila melanogaster	GSM1660568	SRX999967	SRR1980988	GSE67984	PRJNA281580	SAMN03491943	Illumina HiSeq 2000	2016	Small RNAs from Drosophila melanogaster WT and Tailor mutant S2 cells and ovaries
Drosophila melanogaster	GSM1660569	SRX999968	SRR1980989	GSE67984	PRJNA281580	SAMN03491944	Illumina HiSeq 2000	2016	Small RNAs from Drosophila melanogaster WT and Tailor mutant S2 cells and ovaries

## Sheet: Table S10
# Table S10: sequence count table of clade-specific miRNAs of the fruit fly samples used in Figure 3AB
CLADE	miRBaseID_v21	SEQ	SRX297993	SRX297994	SRX297995	SRX297996	SRX297997	SRX525267	SRX525268	SRX525269	SRX525270	SRX525271	SRX525272	SRX542994	SRX542995	SRX550307	SRX569958	SRX569959	SRX569960	SRX569961	SRX569962	SRX569963	SRX569964	SRX569965	SRX569966	SRX569967	SRX569968	SRX569969	SRX569970	SRX569971	SRX574340	SRX574342	SRX574343	SRX655411	SRX655438	SRX655444	SRX655449	SRX655457	SRX655461	SRX695805	SRX696336	SRX696343	SRX696347	SRX697049	SRX697056	SRX697814	SRX698088	SRX698089	SRX698091
gymnosperms	pde-miR947,pta-miR947	CATCGGAATCTGTTACTGTT	0	0	0	0	0	0	0	0	0	0	0	0	0	0	0	0	0	0	0	0	0	0	0	0	0	0	0	0	0	0	0	0	0	0	0	0	0	0	0	0	0	0	0	0	0	0	0
gymnosperms	pab-miR950	TCACATCTGGGCCACGATGG	0	0	0	0	0	0	0	0	0	0	0	0	0	0	0	0	0	0	0	0	0	0	0	0	0	0	0	0	0	0	0	0	0	0	0	0	0	0	0	0	0	0	0	0	0	0	0
gymnosperms	pab-miR951,pde-miR951,pta-miR951	TGTTCTTGACGTCTGGACCA	0	0	0	0	0	0	0	0	0	0	0	0	0	0	0	0	0	0	0	0	0	0	0	0	0	0	0	0	0	0	0	0	0	0	0	0	0	0	0	0	0	0	0	0	0	0	0
monocots	osa-miR1874	TATGGATGGAGGTGTAACCC	0	0	0	0	0	0	0	0	0	0	0	0	0	0	0	0	0	0	0	0	0	0	0	0	0	0	0	0	0	0	0	0	0	0	0	0	0	0	0	0	0	0	0	0	0	0	0
monocots	ata-miR528,bdi-miR528,osa-miR528,sbi-miR528,ssp-miR528,zma-miR528a,zma-miR528b	TGGAAGGGGCATGCAGAGGA	0	0	0	0	0	0	0	0	0	0	0	0	0	0	0	0	0	0	0	0	0	0	0	0	0	0	0	0	0	0	0	0	0	0	0	0	0	0	0	0	0	0	0	0	0	0	0
monocots	tae-miR5048	TTTGCAGGTTTTAGGTCTAA	0	0	0	0	0	0	0	0	0	0	0	0	0	0	0	0	0	0	0	0	0	0	0	0	0	0	0	0	0	0	0	0	0	0	0	0	0	0	0	0	0	0	0	0	0	0	0
dicots	gma-miR1511	AACCAGGCTCTGATACCATG	0	0	0	0	0	0	0	0	0	0	0	0	0	0	0	0	0	0	0	0	0	0	0	0	0	0	0	0	0	0	0	0	0	0	0	0	0	0	0	0	0	0	0	0	0	0	0
dicots	bra-miR5654a,bra-miR5654b	ATAAATCCCAAGCATCATCC	0	0	0	0	0	0	0	0	0	0	0	0	0	0	0	0	0	0	0	0	0	0	0	0	0	0	0	0	0	0	0	0	0	0	0	0	0	0	0	0	0	0	0	0	0	0	0
dicots	ptc-miR1447	CAGAATTGCAGTGCCTTGAT	0	0	0	0	0	0	0	0	0	0	0	0	0	0	0	0	0	0	0	0	0	0	0	0	0	0	0	0	0	0	0	0	0	0	0	0	0	0	0	0	0	0	0	0	0	0	0
dicots	ath-miR158b	CCCCAAATGTAGACAAAGCA	0	0	0	0	0	0	0	0	0	0	0	0	0	0	0	0	0	0	0	0	0	0	0	0	0	0	0	0	0	0	0	0	0	0	0	0	0	0	0	0	0	0	0	0	0	0	0
dicots	mtr-miR1507	CCTCGTTCCATACATCATCT	0	0	0	0	0	0	0	0	0	0	0	0	0	0	0	0	0	0	0	0	0	0	0	0	0	0	0	0	0	0	0	0	0	0	0	0	0	0	0	0	0	0	0	0	0	0	0
dicots	aly-miR824,ath-miR824	CCTTCTCATCGATGGTCTAG	0	0	0	0	0	0	0	0	0	0	0	0	0	0	0	0	0	0	0	0	0	0	0	0	0	0	0	0	0	0	0	0	0	0	0	0	0	0	0	0	0	0	0	0	0	0	0
dicots	ath-miR845a	CGGCTCTGATACCAATTGAT	0	0	0	0	0	0	0	0	0	0	0	0	0	0	0	0	0	0	0	0	0	0	0	0	0	0	0	0	0	0	0	0	0	0	0	0	0	0	0	0	0	0	0	0	0	0	0
dicots	aly-miR158a,ath-miR158a	CTTTGTCTACAATTTTGGAA	0	0	0	0	0	0	0	0	0	0	0	0	0	0	0	0	0	0	0	0	0	0	0	0	0	0	0	0	0	0	0	0	0	0	0	0	0	0	0	0	0	0	0	0	0	0	0
dicots	bra-miR158	CTTTGTCTATCGTTTGGAAA	0	0	0	0	0	0	0	0	0	0	0	0	0	0	0	0	0	0	0	0	0	0	0	0	0	0	0	0	0	0	0	0	0	0	0	0	0	0	0	0	0	0	0	0	0	0	0
dicots	aly-miR2111a,aly-miR2111b,aly-miR2111c,ath-miR2111a,ath-miR2111b,bna-miR2111a,bna-miR2111b,bna-miR2111d,bra-miR2111a,bra-miR2111b,cme-miR2111a,cme-miR2111b,gma-miR2111b,gma-miR2111c,gma-miR2111e,gma-miR2111f,lja-miR2111,mdm-miR2111a,mdm-miR2111b,mes-miR2111a,mes-miR2111b,mtr-miR2111a,mtr-miR2111b,mtr-miR2111c,mtr-miR2111d,mtr-miR2111e,mtr-miR2111f,mtr-miR2111g,mtr-miR2111h,mtr-miR2111i,mtr-miR211…	TAATCTGCATCCTGAGGTTT	0	0	0	0	0	0	0	0	0	0	0	0	0	0	0	0	0	0	0	0	0	0	0	0	0	0	0	0	0	0	0	0	0	0	0	0	0	0	0	0	0	0	0	0	0	0	0
dicots	ath-miR777	TACGCATTGAGTTTCGTTGC	0	0	0	0	0	0	0	0	0	0	0	0	0	0	0	0	0	0	0	0	0	0	0	0	0	0	0	0	0	0	0	0	0	0	0	0	0	0	0	0	0	0	0	0	0	0	0
dicots	gma-miR1508c,gso-miR1508a	TAGAAAGGGAAATAGCAGTT	0	0	0	0	0	0	0	0	0	0	0	0	0	0	0	0	0	0	0	0	0	0	0	0	0	0	0	0	0	0	0	0	0	0	0	0	0	0	0	0	0	0	0	0	0	0	0
dicots	aly-miR824,ath-miR824,bna-miR824,bol-miR824,bra-miR824	TAGACCATTTGTGAGAAGGG	0	0	0	0	0	0	0	0	0	0	0	0	0	0	0	0	0	0	0	0	0	0	0	0	0	0	0	0	0	0	0	0	0	0	0	0	0	0	0	0	0	0	0	0	0	0	0
dicots	aly-miR400,ath-miR400,bra-miR400	TATGAGAGTATTATAAGTCA	0	0	0	0	0	0	0	0	0	0	0	0	0	0	0	0	0	0	0	0	0	0	0	0	0	0	0	0	0	0	0	0	0	0	0	0	0	0	0	0	0	0	0	0	0	0	0
dicots	aly-miR161,ath-miR161.2	TCAATGCATTGAAAGTGACT	0	0	0	0	0	0	0	0	0	0	0	0	0	0	0	0	0	0	0	0	0	0	0	0	0	0	0	0	0	0	0	0	0	0	0	0	0	0	0	0	0	0	0	0	0	0	0
dicots	aly-miR158a,ath-miR158a	TCCCAAATGTAGACAAAGCA	0	0	0	0	0	0	0	0	0	0	0	0	0	0	0	0	0	0	0	0	0	0	0	0	0	0	0	0	0	0	0	0	0	0	0	0	0	0	0	0	0	0	0	0	0	0	0
dicots	ath-miR845b	TCGCTCTGATACCAAATTGA	0	0	0	0	0	0	0	0	0	0	0	0	0	0	0	0	0	0	0	0	0	0	0	0	0	0	0	0	0	0	0	0	0	0	0	0	0	0	0	0	0	0	0	0	0	0	0
dicots	ath-miR776	TCTAAGTCTTCTATTGATGT	0	0	0	0	0	0	0	0	0	0	0	0	0	0	0	0	0	0	0	0	0	0	0	0	0	0	0	0	0	0	0	0	0	0	0	0	0	0	0	0	0	0	0	0	0	0	0
dicots	gma-miR1507a,gma-miR1507b,gso-miR1507a,gso-miR1507b,vun-miR1507a,vun-miR1507b	TCTCATTCCATACATCGTCT	0	0	0	0	0	0	0	0	0	0	0	0	1	0	0	0	0	0	0	0	0	0	0	0	0	0	0	0	0	0	0	0	0	0	0	0	0	0	0	0	0	0	0	0	0	0	0
dicots	ath-miR859	TCTCTCTGTTGTGAAGTCAA	0	0	0	0	0	0	0	0	0	0	0	0	0	0	0	0	0	0	0	0	0	0	0	0	0	0	0	0	0	0	0	0	0	0	0	0	0	0	0	0	0	0	0	0	0	0	0
dicots	ath-miR161.1	TGAAAGTGACTACATCGGGG	0	0	0	0	0	0	0	0	0	0	0	0	0	0	0	0	0	0	0	0	0	0	0	0	0	0	0	0	0	0	0	0	0	0	0	0	0	0	0	0	0	0	0	0	0	0	0
dicots	gso-miR3522a,gso-miR3522b	TGAGACCAAATGAGCAGCTG	0	0	0	0	0	0	0	0	0	0	0	0	0	0	0	0	0	0	0	0	0	0	0	0	0	0	0	0	0	0	0	0	0	0	0	0	0	0	0	0	0	0	0	0	0	0	0
dicots	mtr-miR2199	TGATACACTAGCACGGATCA	0	0	0	0	0	0	0	0	0	0	0	0	0	0	0	0	0	0	0	0	0	0	0	0	0	0	0	0	0	0	0	0	0	0	0	0	0	0	0	0	0	0	0	0	0	0	0
dicots	ath-miR823	TGGGTGGTGATCATATAAGA	0	0	0	0	0	0	0	0	0	0	0	0	0	0	0	0	0	0	0	0	0	0	0	0	0	0	0	0	0	0	0	0	0	0	0	0	0	0	0	0	0	0	0	0	0	0	0
dicots	gma-miR1510b,gso-miR1510a,gso-miR1510b	TGTTGTTTTACCTATTCCAC	0	0	0	0	0	0	0	0	0	0	0	0	0	0	0	0	0	0	0	0	0	0	0	0	0	0	0	0	0	0	0	0	0	0	0	0	0	0	0	0	0	0	0	0	0	0	0
dicots	aly-miR781,ath-miR781a,ath-miR781b	TTAGAGTTTTCTGGATACTT	0	0	0	0	0	0	0	0	0	0	0	0	0	0	0	0	0	0	0	0	0	0	0	0	0	0	0	0	0	0	0	0	0	0	0	0	0	0	0	0	0	0	0	0	0	0	0
dicots	aly-miR403a,aly-miR403b,ath-miR403,bna-miR403,bra-miR403,csi-miR403,har-miR403a,hpe-miR403a,htu-miR403a,htu-miR403b,htu-miR403c,htu-miR403d,htu-miR403e,mdm-miR403a,mdm-miR403b,mes-miR403a,mes-miR403b,ppe-miR403,ptc-miR403a,ptc-miR403b,ptc-miR403c,ptc-miR403d,rco-miR403a,rco-miR403b,tcc-miR403a,tcc-miR403b,vvi-miR403a,vvi-miR403b,vvi-miR403c,vvi-miR403d,vvi-miR403e,vvi-miR403f	TTAGATTCACGCACAAACTC	0	0	0	0	0	0	0	0	0	0	0	0	0	0	0	0	0	0	0	0	0	0	0	0	0	0	0	0	0	0	0	0	0	0	0	0	0	0	0	0	0	0	0	0	0	0	0
dicots	aly-miR391,ath-miR391,bra-miR391	TTCGCAGGAGAGATAGCGCC	0	0	0	0	0	0	0	0	0	0	0	0	0	0	0	0	0	0	0	0	0	0	0	0	0	0	0	0	0	0	0	0	0	0	0	0	0	0	0	0	0	0	0	0	0	0	0
dicots	aly-miR173a,aly-miR173b,ath-miR173	TTCGCTTGCAGAGAGAAATC	0	0	0	0	0	0	0	0	0	0	0	0	0	0	0	0	0	0	0	0	0	0	0	0	0	0	0	0	0	0	0	0	0	0	0	0	0	0	0	0	0	0	0	0	0	0	0
dicots	ath-miR858b	TTCGTTGTCTGTTCGACCTT	0	0	0	0	0	0	0	0	0	0	0	0	0	0	0	0	0	0	0	0	0	0	0	0	0	0	0	0	0	0	0	0	0	0	0	0	0	0	0	0	0	0	1	0	0	0	0
dicots	aly-miR161	TTGAAAGTGACTACATCGGG	0	0	0	0	0	0	0	0	0	0	0	0	0	0	0	0	0	0	0	0	0	0	0	0	0	0	0	0	0	0	0	0	0	0	0	0	0	0	0	0	0	0	0	0	0	0	0
dicots	ath-miR867	TTGAACATGGTTTATTAGGA	0	0	0	0	0	0	0	0	0	0	0	0	0	0	0	0	0	0	0	0	0	0	0	0	0	0	0	0	0	0	0	0	0	0	0	0	0	0	0	0	0	0	0	0	0	0	0
dicots	ath-miR163	TTGAAGAGGACTTGGAACTT	0	0	0	0	0	0	0	0	0	0	0	0	0	0	0	0	0	0	0	0	0	0	0	0	0	0	0	0	0	0	0	0	0	0	0	0	0	0	0	0	0	0	0	0	0	0	0
dicots	aly-miR846,ath-miR846	TTGAATTGAAGTGCTTGAAT	0	0	0	0	0	0	0	0	0	0	0	0	0	0	0	0	0	0	0	0	0	0	0	0	0	0	0	0	0	0	0	0	0	0	0	0	0	0	0	0	0	0	0	0	0	0	0
dicots	nta-miR6149a,nta-miR6149b	TTGATACGCACCTGAATCGG	0	0	0	0	0	0	0	0	0	0	0	0	0	0	0	0	0	0	0	0	0	0	0	0	0	0	0	0	0	0	0	0	0	0	0	0	0	0	0	0	0	0	0	0	0	0	0
dicots	bra-miR158	TTTCCAAATGTAGACAAAGC	0	0	0	0	0	0	0	0	0	0	0	0	0	0	0	0	0	0	0	0	0	0	0	0	0	0	0	0	0	0	0	0	0	0	0	0	0	0	0	0	0	0	0	0	0	0	0
dicots	vvi-miR3634	TTTCCGACTCGCACTCATGC	0	0	0	0	0	0	0	0	0	0	0	0	0	0	0	0	0	0	0	0	0	0	0	0	0	0	0	0	0	0	0	0	0	0	0	0	0	0	0	0	0	0	0	0	0	0	0
dicots	aly-miR858,ath-miR858a	TTTCGTTGTCTGTTCGACCT	0	0	0	0	0	0	0	0	0	0	0	0	0	0	0	0	0	0	0	0	0	0	0	0	0	0	0	0	0	0	0	0	0	0	0	0	0	0	0	0	0	0	0	0	0	0	0
dicots	ath-miR773a	TTTGCTTCCAGCTTTTGTCT	0	0	0	0	0	0	0	0	0	0	0	0	0	0	0	0	0	0	0	0	0	0	0	0	0	0	0	0	0	0	0	0	0	0	0	0	0	0	0	0	0	0	0	0	0	0	0
dicots	ath-miR5012	TTTTACTGCTACTTGTGTTC	0	0	0	0	0	0	0	0	0	0	0	0	0	0	0	0	0	0	0	0	0	0	0	0	0	0	0	0	0	0	0	0	0	0	0	0	0	0	0	0	0	0	0	0	0	0	0
nematode	asu-miR-86,bma-miR-86,cbn-miR-86,cbr-miR-86,cel-miR-86,crm-miR-86,hco-miR-86,prd-miR-86,str-miR-86	TAAGTGAATGCTTTGCCACA	0	0	0	0	0	0	0	0	0	0	0	0	0	0	0	0	0	0	0	0	0	0	0	0	0	0	0	0	0	0	0	0	0	0	0	0	0	0	0	0	0	0	0	0	0	0	0
insects	dme-miR-1014	AAAATTCATTTTCATTTGCA	21	37	51	20	65	0	0	0	0	90	24	0	0	0	0	0	0	0	0	0	0	0	0	0	0	0	0	0	0	0	0	0	0	0	1	0	0	0	0	0	0	0	0	0	0	0	0
insects	dan-miR-5,der-miR-5,dgr-miR-5,dme-miR-5,dmo-miR-5,dpe-miR-5,dps-miR-5,dse-miR-5,dsi-miR-5,dvi-miR-5,dwi-miR-5,dya-miR-5	AAAGGAACGATCGTTGTGAT	174	194	315	751	93	18	23	3	17	13	4	30	16	2	10	8	3	4	2	0	11	7	12	8	9	5	16	0	5	4	3	103	41	5	7	36	13	4	5	9	5	3	0	3	1	2	1
insects	api-miR-929,dme-miR-929,dps-miR-929,dsi-miR-929,dvi-miR-929,hme-miR-929	AAATTGACTCTAGTAGGGAG	18	50	121	145	57	20	40	12515	14766	2004	833	134	491	1	0	0	0	0	0	0	0	0	0	0	0	0	0	0	0	0	0	0	0	1	1	0	0	0	0	0	0	0	0	0	0	1	0
insects	dme-miR-969,dps-miR-969,dsi-miR-969,dvi-miR-969	AACTTGACACGTTGAGCTCG	19	10	5	0	25	0	1	150	163	23	7	1	153	0	0	0	0	0	0	0	0	0	0	0	0	0	0	0	0	0	0	0	0	0	0	0	0	0	0	0	0	0	0	0	0	0	0
insects	dme-miR-974	AAGCGAGCAAAGAAGTAGTA	0	0	1	0	0	0	0	4	0	135	1	1	4	0	0	0	0	0	0	0	0	0	0	0	0	0	0	0	0	0	0	1	0	0	0	0	0	0	0	0	0	0	0	0	0	0	0
insects	aga-miR-308	AATCACAGGAGTATACTGTG	1	3	3	0	0	0	0	0	0	0	0	0	0	0	0	0	0	0	0	0	0	0	0	0	0	0	0	0	0	0	0	0	0	0	0	0	0	0	0	0	0	0	0	0	0	0	0
insects	dan-miR-308,der-miR-308,dgr-miR-308,dme-miR-308,dmo-miR-308,dpe-miR-308,dps-miR-308,dse-miR-308,dsi-miR-308,dvi-miR-308,dwi-miR-308,dya-miR-308	AATCACAGGATTATACTGTG	3399	3954	2077	1023	1652	4	6	73	39	70	72	0	10	5	0	0	1	0	0	0	3	2	1	1	2	0	0	0	7	0	1	0	0	2	0	0	0	0	0	8	1	4	1	6	1	2	6
insects	tca-miR-929	AATTGACTCTAGTAGGGAGT	0	2	4	3	2	0	0	175	109	15	8	0	6	0	0	0	0	0	0	1	0	0	0	0	0	0	0	0	0	0	0	0	0	0	0	0	0	0	0	0	0	0	0	0	0	0	0
insects	dvi-miR-975	ACAAGATGTATGGGGTGTCT	0	0	0	0	0	0	0	0	0	0	0	0	0	0	0	1	0	0	0	0	0	0	0	0	0	0	0	0	0	0	0	0	0	0	0	0	0	0	0	0	0	0	0	0	0	0	0
insects	dme-miR-975	ACAGATGTGGGAGTCGTTTG	0	0	0	0	0	0	0	0	0	1	0	0	0	0	0	0	0	0	0	0	0	0	0	0	0	0	0	0	0	0	0	0	0	0	0	0	0	0	0	0	0	0	0	0	0	0	0
insects	dme-miR-999	ACATAGTCATACGGTGAATG	30	21	36	13	11	2	4	36	104	23	8	23	30	0	3	2	0	1	1	0	1	2	2	1	4	0	1	0	0	1	0	0	0	1	0	0	0	1	1	0	0	0	0	0	0	0	0
insects	dsi-miR-999,dvi-miR-999	ACATAGTCGTACGGTGAATG	0	0	0	0	0	0	0	0	0	0	0	0	0	0	0	0	0	0	0	0	0	0	0	0	0	0	0	0	0	0	0	0	0	0	0	0	0	0	0	0	0	0	0	0	0	0	0
insects	dme-miR-962	ACTTCAGTTTCATTACCTTT	6	14	4	9	1	0	0	0	0	5	0	0	0	0	0	0	0	0	0	0	0	0	0	0	0	0	0	0	0	0	0	0	0	0	0	0	1	0	0	0	0	0	0	0	0	0	0
insects	dme-miR-986,dsi-miR-986	AGCGGCGAGGCTATTCAAGT	4	12	24	20	15	0	6	9	21	23	11	0	0	0	0	1	1	0	0	0	0	1	0	0	1	0	0	0	0	0	1	0	0	2	0	0	0	0	0	1	0	0	0	0	0	0	0
insects	dme-miR-970,dsi-miR-970	AGCTAGCGGGTGTTTTATTT	75	98	139	92	132	9	20	58	134	7	3	6	38	0	3	1	2	0	0	0	3	7	3	1	2	2	2	1	1	0	2	34	14	2	1	17	8	0	0	0	0	0	0	0	0	1	1
insects	dme-miR-6	AGGGAACGGTTGCTGATGAT	0	0	0	31	0	0	0	0	0	0	0	0	0	0	0	0	0	0	0	0	0	0	0	0	0	0	0	0	0	0	0	1	0	0	0	0	0	0	0	0	0	0	0	0	0	0	0
insects	dvi-miR-6	AGGGAACTGCTGCTGCTGAT	0	0	0	0	0	0	0	0	0	0	0	0	0	0	0	0	0	0	0	0	0	0	0	0	0	0	0	0	0	0	0	0	0	0	0	0	0	0	0	0	0	0	0	0	0	0	0
insects	dme-miR-6,dsi-miR-6	AGGGAACTTCTGCTGCTGAT	5	0	12	6	5	0	0	0	0	0	0	0	0	0	0	0	0	0	0	0	0	0	0	0	1	0	0	0	0	0	0	0	0	0	0	0	0	0	0	0	0	0	0	0	0	0	0
insects	dme-miR-6	AGGGAATAGTTGCTGTGCTG	0	0	4	18	8	0	0	0	0	0	0	0	0	0	0	0	0	0	0	0	0	0	0	0	0	0	1	0	0	0	0	0	0	0	0	0	0	0	0	0	0	0	0	0	0	0	0
insects	dme-miR-964	AGTTAAAAGCCTCTGTTCTA	0	0	0	2	0	0	0	0	0	0	0	0	0	0	0	0	0	0	0	0	0	0	0	0	0	0	0	0	0	0	0	0	0	0	0	0	0	0	1	3	1	0	0	1	0	0	0
insects	dme-miR-962,dsi-miR-962	ATAAGGTAGAGAAATTGATG	76	109	441	1122	161	1	0	23	54	379	32	0	0	0	0	0	0	0	0	0	0	0	0	0	1	0	0	0	0	0	0	12	1	8	4	3	2	15	51	93	25	39	1	44	19	24	92
insects	dvi-miR-962	ATAAGGTAGAGAAATTGTTG	0	1	0	0	0	0	0	0	0	0	0	0	0	0	0	0	0	0	0	1	0	0	0	0	0	0	0	0	0	0	0	0	0	0	0	0	0	0	0	1	0	0	0	0	0	0	1
insects	aae-miR-1000,aga-miR-1000,api-miR-1000,bmo-miR-1000,cqu-miR-1000,dme-miR-1000,dps-miR-1000,dsi-miR-1000,dvi-miR-1000,hme-miR-1000,mse-miR-1000	ATATTGTCCTGTCACAGCAG	645	156	79	69	89	13	25	18431	26995	903	195	3591	12488	0	0	0	0	0	0	0	0	1	0	0	0	1	1	0	0	0	0	0	0	3	2	0	1	0	0	0	0	0	0	0	0	0	0
insects	ame-miR-1000	ATATTGTCTTGTCACAGCAG	1	0	0	0	0	0	0	14	23	0	0	1	2	0	0	0	0	0	0	0	0	0	0	0	0	0	0	0	0	0	0	0	0	0	0	0	0	0	0	0	0	0	0	0	0	0	0
insects	dme-miR-987	ATCAACAGGCATTTACTTCA	0	0	0	0	4	0	0	5	6	0	0	2	10	0	0	0	0	0	0	0	0	0	0	0	0	0	0	0	0	0	0	0	0	0	0	0	0	0	0	0	0	0	0	0	0	0	0
insects	aae-miR-929,ame-miR-929,bmo-miR-929,ngi-miR-929,nlo-miR-929,nvi-miR-929	ATTGACTCTAGTAGGGAGTC	0	0	0	0	0	0	0	26	6	2	4	0	1	0	0	0	0	0	0	0	0	0	0	0	0	0	0	0	0	0	0	0	0	0	0	0	0	0	0	0	0	0	0	0	0	0	0
insects	dme-miR-976	ATTGGTGAGGCCATCTCCAA	0	0	0	0	0	0	0	0	0	0	0	0	0	0	0	0	0	0	0	0	0	0	0	0	0	0	0	0	0	0	0	0	0	0	0	0	0	0	0	0	0	0	0	0	0	0	0
insects	dme-miR-927,dps-miR-927,dsi-miR-927,dvi-miR-927,tca-miR-927a	CAAAGCGTTTGGATTCTGAA	2	6	3	0	0	0	0	233	399	24	6	431	1635	4	38	38	46	54	35	6	23	29	34	15	35	117	75	49	8	54	46	3	0	1	0	0	1	0	0	0	0	0	0	0	0	0	0
insects	aae-miR-927	CAAAGCGTTTGGGTTCTGAA	0	0	0	0	0	0	0	0	1	0	0	0	0	0	0	0	0	0	0	0	0	0	0	0	0	0	0	0	0	0	0	0	0	0	0	0	0	0	0	0	0	0	0	0	0	0	0
insects	dme-miR-11	CAAGAACTTTCTCTGTGACC	873	861	5089	3490	4714	22	35	15	72	67	20	5053	3047	181	1274	387	156	360	434	82	1657	1167	1688	985	1187	623	550	350	267	360	156	291	16	1661	545	30	28	9	10	5	4	6	3	11	8	0	3
insects	dvi-miR-11	CAAGAACTTTTTCTGTGACT	0	0	1	0	0	0	0	0	0	0	0	0	0	0	0	0	0	0	0	0	0	0	0	0	0	0	0	0	0	0	0	0	0	0	0	0	0	0	0	0	0	0	0	0	0	0	0
insects	dme-miR-994,dps-miR-994,dvi-miR-994	CACAGTTGCTGTTTCTTTTA	20340	15994	11135	1240	7657	0	0	0	0	1	3	0	0	0	0	0	0	0	0	0	0	0	0	0	0	0	0	0	0	0	0	11	0	76	66	2	2	131	391	994	381	367	149	411	342	381	694
insects	dps-miR-987,dsi-miR-987	CATCAACAGGCATTTACTTC	0	0	0	2	0	0	0	5	14	0	0	0	1	0	0	0	0	0	0	0	0	0	0	0	0	0	0	0	0	0	0	0	0	0	0	0	0	0	0	0	0	0	0	0	0	0	0
insects	ame-miR-11,tca-miR-11	CATCACAGGCAGAGTTCTAG	0	0	0	0	0	0	0	0	0	0	0	0	0	0	0	0	0	0	0	0	0	0	0	0	0	0	0	0	0	0	0	0	0	0	0	0	0	0	0	0	0	0	0	0	0	0	0
insects	bmo-miR-11,hme-miR-11,mse-miR-11	CATCACAGTCAGAGTTCTAG	0	0	0	0	0	0	0	0	0	0	0	0	0	0	0	0	0	0	0	0	0	0	0	0	0	0	0	0	0	0	0	0	0	0	0	0	0	0	0	0	0	0	0	0	0	0	0
insects	aae-miR-11,aga-miR-11,cqu-miR-11,dan-miR-11,der-miR-11,dgr-miR-11,dme-miR-11,dmo-miR-11,dpe-miR-11,dps-miR-11,dse-miR-11,dsi-miR-11,dvi-miR-11,dwi-miR-11,dya-miR-11	CATCACAGTCTGAGTTCTTG	240918	245894	474009	296342	371248	5532	13217	6446	22377	14799	5502	12110	19143	4941	5838	25811	19221	30512	7331	6491	7967	7245	6896	5340	8111	32626	33150	39033	8113	30512	19221	5928	439	4765	1150	739	360	457	501	505	330	336	115	543	447	345	391
insects	dme-miR-955,dsi-miR-955	CATCGTGCAGAGGTTTGAGT	6	7	27	17	0	0	0	53	83	53	25	1	2	0	0	0	0	0	0	0	0	0	0	0	0	0	0	0	0	0	0	1	0	0	1	1	0	0	0	1	0	1	4	0	0	3	2
insects	dme-miR-955	CATTCAATTTCTGAACGGTA	1	10	0	0	0	0	0	0	1	1	1	0	2	0	0	0	0	0	0	0	0	0	0	0	0	0	0	0	0	0	0	0	0	0	0	0	0	0	0	0	0	0	0	0	0	0	0
insects	aae-miR-988,aga-miR-988,dme-miR-988,dps-miR-988,dsi-miR-988,dvi-miR-988	CCCCTTGTTGCAAACCTCAC	14893	17375	18809	17087	15273	437	339	338	1037	420	195	104	132	23	53	116	43	78	18	17	64	62	64	29	62	152	124	52	22	78	43	22	2	48	35	3	1	17	25	42	46	17	11	21	29	33	33
insects	cqu-miR-988	CCCTTGTTGCAAACCTCACG	388	436	1085	1108	984	2	2	3	9	4	3	1	0	0	1	0	0	0	0	0	0	1	3	0	1	1	4	0	0	0	0	1	0	0	0	0	0	0	1	3	0	0	1	0	1	0	3
insects	dme-miR-284,dvi-miR-284	CCTGGAATTAAGTTGACTGT	508	444	3767	7114	3908	2	1	307	1173	95	41	1204	20802	0	1	11	4	1	10	1	1	3	1	0	2	13	12	15	0	1	4	1387	263	185	29	335	225	311	991	1832	2563	762	295	1455	947	1480	1443
insects	dvi-miR-308	CGCAGTATACTTTTGTGTTT	0	3	0	0	0	1	2	1	3	0	0	0	0	0	0	0	0	0	0	0	0	0	0	0	0	0	0	0	0	0	0	0	0	0	0	0	0	0	0	0	0	0	0	0	0	0	0
insects	dme-miR-308	CGCAGTATATTTTTGTGTTT	514	511	819	449	690	2741	4965	702	1653	1798	421	32	18	0	34	2	1	3	1	0	24	26	48	30	49	2	2	3	0	3	1	5	0	10	12	0	1	78	58	65	26	57	16	43	73	40	73
insects	dme-miR-994	CTAAGGAAATAGTAGCCGTG	443983	280156	613197	68310	408689	0	2	0	2	2	44	0	1	0	3	0	1	0	0	0	0	0	1	3	2	1	2	2	1	0	1	1300	107	4489	2844	175	135	7208	12395	27416	15453	12623	5919	15615	29675	18602	25064
insects	aga-miR-929,dme-miR-929,dps-miR-929,dsi-miR-929	CTCCCTAACGGAGTCAGATT	2	2	2	3	0	0	0	37	89	10	3	1	30	0	0	0	0	0	0	0	0	0	0	0	0	1	0	0	0	0	0	0	0	0	0	0	0	0	0	0	0	0	0	0	0	0	0
insects	tca-miR-929	CTCCCTAACGGAGTCAGGTT	0	0	0	0	0	0	0	0	0	0	0	0	0	0	0	0	0	0	0	0	0	0	0	0	0	0	0	0	0	0	0	0	0	0	0	0	0	0	0	0	0	0	0	0	0	0	0
insects	dme-miR-274	CTCGTTTTTGCGATCACAAA	0	0	2	0	4	0	0	18	63	8	2	0	0	0	0	0	0	0	0	0	0	0	0	0	0	0	0	0	0	0	0	0	0	0	0	0	0	0	0	0	0	0	0	0	0	0	0
insects	dme-miR-1000,dps-miR-1000,dsi-miR-1000	CTGCTGGGTCGGGGCATTAA	8	3	0	0	0	0	0	8	39	2	0	59	42	0	0	0	0	0	0	0	0	0	0	0	0	0	0	0	0	0	0	0	0	0	0	0	0	0	0	0	0	0	0	0	0	0	0
insects	dme-miR-957,dps-miR-957	CTTAGTTTTCGACGTGTTTT	0	0	0	0	0	0	0	15	32	0	1	3	16	0	0	0	0	0	0	0	0	0	0	0	0	0	0	0	0	0	0	0	0	0	0	0	0	0	0	0	0	0	0	0	0	0	0
insects	dmo-miR-306,dvi-miR-306	GAGGGTCGCTCTGTGCCTGT	0	0	0	0	0	0	0	0	0	0	0	0	0	0	0	0	0	0	0	0	0	0	0	0	0	0	0	0	0	0	0	0	0	0	0	0	0	0	0	0	0	0	0	0	0	0	0
insects	dme-miR-969,dsi-miR-969	GAGTTCCACTAAGCAAGTTT	0	1	0	0	0	0	1	34	37	4	0	0	5	0	0	0	0	0	0	0	0	0	0	0	0	0	0	0	0	0	0	0	0	0	0	0	0	0	0	0	0	0	0	0	0	0	0
insects	dme-miR-1007	GCAGTGTTTGAACTCGATCT	0	0	0	0	0	0	0	0	0	1	0	0	0	0	0	0	0	0	0	0	0	0	0	0	0	0	0	0	0	0	0	0	0	0	0	0	0	0	0	0	0	0	0	0	0	0	0
insects	dme-miR-971	GCTGTAAATTGTAATCATCA	0	0	0	0	0	0	0	8	10	1	0	20	106	0	0	0	0	0	0	0	0	0	0	0	0	0	0	0	0	0	0	0	0	0	0	0	0	0	0	0	0	0	0	0	0	0	0
insects	dme-miR-3	GGATGCATCTTGTGCAGTTA	0	0	0	0	0	0	0	0	0	0	0	0	0	0	0	0	0	0	0	0	0	0	0	0	0	0	0	0	0	0	0	0	0	0	0	0	0	0	0	0	0	0	0	0	0	0	0
insects	dvi-miR-989	GGCCACTACCTCGCAGTCAC	0	0	6	2	1	0	0	0	0	0	0	0	0	0	0	0	0	0	0	0	0	0	0	0	0	0	0	0	0	0	0	0	0	0	0	0	0	0	0	1	0	0	0	0	0	0	2
insects	dme-miR-989	GGCCACTACCTTGCAGTCAC	205	193	8396	8231	5876	0	0	0	0	0	1	0	0	0	0	0	0	0	0	0	0	0	0	0	0	0	0	0	0	0	0	14	3	6	6	8	3	39	122	264	220	199	61	154	287	191	291
insects	dme-miR-14,dvi-miR-14	GGGAGCGAGACGGGGACTCA	892	926	44723	22895	35164	39	113	1358	1538	874	480	189	318	34	590	168	237	202	113	29	642	664	669	416	709	265	185	156	84	202	237	5644	289	67	39	686	163	24	47	67	79	39	23	0	94	45	55
insects	der-miR-306,dme-miR-306,dse-miR-306,dya-miR-306	GGGGGTCACTCTGTGCCTGT	2055	2162	8603	4852	5786	20	24	8	18	6	3	63	15	2	5	5	3	3	11	0	11	9	15	8	10	3	5	3	2	3	3	3	0	9	8	2	1	91	52	218	85	95	16	38	213	121	104
insects	dme-miR-314	GTAACTTGTGTGGCTTCGAA	5	7	6	9	3	0	0	0	0	15	3	0	0	0	0	0	0	0	0	0	0	0	0	0	0	0	0	0	0	0	0	0	0	0	0	0	0	0	0	0	0	0	0	0	0	0	0
insects	dps-miR-1010,dsi-miR-1010,dvi-miR-1010	GTAAGTGGTGTAGATGAAAC	32	37	190	88	192	0	0	48	42	29	14	122	35	0	0	0	0	0	0	0	0	0	0	0	0	0	0	0	0	0	0	158	29	4	3	50	24	4	1	6	2	2	2	2	5	4	6
insects	ame-miR-2796,api-miR-2796,bmo-miR-2796,hme-miR-2796,mse-miR-2796,tca-miR-2796	GTAGGCCGGCGGAAACTACT	0	0	0	0	0	0	0	0	0	0	0	0	0	0	0	0	0	0	0	0	0	0	0	0	0	0	0	0	0	0	0	0	0	0	0	0	0	0	0	0	0	0	0	0	0	0	0
insects	dme-miR-284	GTCAGCAACTTGATTCCAGC	2170	1980	420	833	391	1	0	314	1163	429	69	46	965	0	0	0	0	0	0	0	0	0	0	0	1	0	0	0	1	0	0	7	1	6	7	4	4	0	1	1	1	1	0	5	1	1	0
insects	dvi-miR-1006	GTGAGTTTGAAATTGAAATA	0	0	0	0	0	0	0	0	0	0	0	0	0	0	0	0	0	0	0	0	0	0	0	0	0	0	0	0	0	0	0	0	0	0	0	0	0	0	0	0	0	0	0	0	0	0	0
insects	dps-miR-1006,dsi-miR-1006	GTGAGTTTGAAATTGAAATG	45	67	50	84	88	5	11	8	20	32	9	1	3	0	0	0	0	0	1	0	0	1	0	1	0	0	1	0	0	0	0	0	0	0	0	0	0	0	0	0	0	0	0	1	0	0	0
insects	dsi-miR-1003	GTGGGTATCTGGATGTGGTT	46	55	426	262	316	4	6	4	10	3	5	7	0	0	5	0	1	1	2	0	2	1	6	3	3	1	1	2	0	1	1	2	0	3	2	2	0	0	0	0	0	0	1	1	0	0	0
insects	bmo-miR-989a,mse-miR-989	GTGTGATGTGACGTAGTGGA	4	5	32	10	27	0	0	0	0	0	2	0	0	0	0	0	0	0	0	0	0	0	0	0	0	0	0	0	0	0	0	2	0	1	0	0	1	0	0	0	0	0	0	0	0	0	0
insects	dme-miR-988,dsi-miR-988	GTGTGATTTGTAGCAAAGTG	1132	1054	1663	1179	1260	256	282	317	594	500	105	10	27	1	27	18	13	27	12	4	28	38	35	25	26	42	37	28	1	27	13	289	7	13	7	22	15	201	297	676	533	303	113	208	995	419	461
insects	dps-miR-988,dvi-miR-988	GTGTGATTTGTGGCAAAGTG	0	1	3	1	1	0	0	1	0	0	0	0	0	0	0	0	0	0	0	0	0	0	0	0	0	0	0	0	0	0	0	0	0	0	0	0	0	1	0	4	0	1	0	2	3	2	3
insects	dme-miR-956	GTGTTTGGAATGGTCTCGTT	3	3	8	0	6	0	0	2	0	66	30	0	0	0	0	0	0	0	0	0	0	0	0	0	0	0	0	0	0	0	0	0	0	0	0	0	0	0	1	0	0	0	0	0	0	0	0
insects	dgr-miR-274,dmo-miR-274	GTTTGTGACCGACACTAACG	0	0	0	0	0	0	0	4	2	0	0	0	0	0	0	0	0	0	0	0	0	0	0	0	0	0	0	0	0	0	0	0	0	0	0	0	0	0	0	0	0	0	0	0	0	0	0
insects	dsi-miR-975	TAAACACTGCCTACATCCTG	0	0	0	0	0	0	0	0	0	0	0	0	0	0	0	0	0	0	0	0	0	0	0	0	0	0	0	0	0	0	0	0	0	0	0	0	0	0	0	0	0	0	0	0	0	0	0
insects	dme-miR-975	TAAACACTTCCTACATCCTG	0	0	0	1	0	0	0	0	0	24	0	1	0	0	0	0	0	0	0	0	0	0	0	0	0	0	0	0	0	0	0	0	0	0	0	0	0	0	0	0	0	0	0	0	0	0	0
insects	dme-miR-987,dps-miR-987,dsi-miR-987,dvi-miR-987	TAAAGTAAATAGTCTGGATT	79	101	53	81	30	4	32	11793	14061	689	233	1239	27963	0	0	8	2	1	1	1	2	1	1	0	0	5	4	2	0	1	2	13	7	40	278	3	9	0	0	0	0	0	1	0	0	0	0
insects	dme-miR-1006,dps-miR-1006,dsi-miR-1006,dvi-miR-1006	TAAATTCGATTTCTTATTCA	4092	4115	1236	1093	957	75	117	335	564	431	99	37	233	2	13	5	5	10	0	0	12	14	21	13	22	11	7	5	1	10	5	0	0	8	36	0	0	0	2	1	0	1	0	3	1	0	4
insects	dsi-miR-978b	TAAGCCAGTGGCGTAGATTG	7	1	5	0	0	0	0	3	1	1	2	0	1	0	0	0	0	0	0	0	0	0	1	0	0	0	0	0	0	0	0	0	0	0	1	0	0	0	0	0	0	0	0	0	0	0	0
insects	dme-miR-1007,dvi-miR-1007	TAAGCTCAATTAACTGTTTG	275	381	116	187	93	0	3	81	129	33	9	5	65	0	2	2	2	2	1	0	2	3	1	3	2	5	6	2	0	2	2	0	0	1	4	0	0	0	0	0	0	0	0	0	0	0	0
insects	dps-miR-994,dvi-miR-994	TAAGGAAATAGTAGCCGTGA	217030	132389	215330	23418	148846	0	0	1	1	1	30	0	0	1	0	2	1	0	1	0	0	1	0	4	3	2	2	1	1	0	1	652	232	5124	4666	292	249	269	451	1195	505	418	307	467	970	509	565
insects	dme-miR-1010	TAAGTGGTGTAGATGAAACA	0	0	0	0	0	0	0	0	0	0	0	0	0	0	0	0	0	0	0	0	0	0	0	0	0	0	0	0	0	0	0	0	2	0	0	1	0	0	0	0	0	0	0	0	0	0	0
insects	aae-miR-1889,cqu-miR-1889	TAATCTCAAATTGTAACAGT	0	0	0	0	0	0	0	0	0	0	0	0	0	0	0	0	0	0	0	0	0	0	0	0	0	0	0	0	0	0	0	0	0	0	0	0	0	0	0	0	0	0	0	0	0	0	0
insects	tca-miR-3477	TAATCTCATTTGGTAACTGT	0	0	0	0	0	0	0	0	0	0	0	0	0	0	0	0	0	0	0	0	0	0	0	0	0	0	0	0	0	0	0	0	0	0	0	0	0	0	0	0	0	0	0	0	0	0	0
insects	dme-miR-974	TATAACTTCATTGGAAGCTA	0	0	0	0	0	0	0	0	1	94	0	0	0	0	0	0	0	0	0	0	0	0	0	0	0	0	0	0	0	0	0	0	0	0	0	0	0	0	0	0	0	0	0	0	0	0	0
insects	dme-miR-1014	TATAATGGAAATAGATTTTA	2	4	0	0	0	0	0	0	0	2	1	0	0	0	0	0	0	0	0	0	0	0	0	0	0	0	0	0	0	0	0	0	0	0	0	0	0	0	0	0	0	0	0	0	0	0	0
insects	dme-miR-960	TATACGGTCTGGGACACTTT	0	33	1	4	7	0	0	0	3	69	1	0	0	0	0	0	0	0	0	0	0	0	0	0	0	0	0	0	0	0	0	12	0	0	0	1	4	10	22	56	30	25	2	21	4	13	58
insects	tca-miR-2944c	TATCACAGCCAGTAGTTACC	0	0	0	0	0	0	0	0	0	0	0	0	0	0	0	0	0	0	0	0	0	0	0	0	0	0	0	0	0	0	0	0	0	0	0	0	0	0	0	0	0	0	0	0	0	0	0
insects	tca-miR-2944a	TATCACAGCCATTAGTTACT	0	0	0	0	0	0	0	0	0	0	0	0	0	0	0	0	0	0	0	0	0	0	0	0	0	0	0	0	0	0	0	0	0	0	0	0	0	0	0	0	0	0	0	0	0	0	0
insects	tca-miR-2944b	TATCACAGCCGTAGTTGCCT	0	0	0	0	0	0	0	0	0	0	0	0	0	1	0	0	0	0	0	0	0	0	0	0	0	0	0	0	0	0	0	0	0	0	0	0	0	0	0	0	0	0	0	0	0	0	0
insects	dme-miR-5,dvi-miR-5	TATCACAGTGATTTTCCTTT	51	40	16	34	14	2	0	3	5	1	0	1	1	0	0	1	0	0	0	0	0	0	0	1	0	1	0	0	0	0	0	0	0	0	0	0	0	0	0	0	0	0	0	0	0	0	0
insects	dan-miR-6,der-miR-6,dgr-miR-6,dme-miR-6,dmo-miR-6,dpe-miR-6,dps-miR-6,dse-miR-6,dsi-miR-6,dvi-miR-6,dwi-miR-6,dya-miR-6	TATCACAGTGGCTGTTCTTT	494	573	779	1870	224	0	0	0	0	0	0	58	10	1	3	3	1	6	0	1	5	7	8	9	11	6	6	1	1	6	1	0	0	0	6	0	0	2	0	0	1	0	0	2	2	0	0
insects	dan-miR-314,der-miR-314,dgr-miR-314,dme-miR-314,dmo-miR-314,dpe-miR-314,dps-miR-314,dse-miR-314,dsi-miR-314,dvi-miR-314,dwi-miR-314,dya-miR-314	TATTCGAGCCAATAAGTTCG	757	1763	95	90	143	3	7	23	91	14596	5751	27	3	0	0	0	0	0	0	0	0	0	0	0	0	1	0	0	0	0	0	0	0	13	17	0	0	0	0	0	0	0	0	0	0	0	1
insects	aae-miR-932,ame-miR-932,bmo-miR-932,cqu-miR-932,dme-miR-932,dps-miR-932,dsi-miR-932,dvi-miR-932,hme-miR-932,mse-miR-932,ngi-miR-932,nlo-miR-932,nvi-miR-932,tca-miR-932	TCAATTCCGTAGTGCATTGC	68	59	11	26	14	5	2	2930	8463	273	73	472	5953	0	1	0	0	0	0	0	0	0	0	0	0	0	0	0	0	0	0	0	0	2	2	0	0	0	0	5	1	3	0	3	0	0	3
insects	dan-miR-3,der-miR-3,dgr-miR-3,dme-miR-3,dmo-miR-3,dpe-miR-3,dps-miR-3,dse-miR-3,dsi-miR-3,dvi-miR-3,dwi-miR-3,dya-miR-3	TCACTGGGCAAAGTGTGTCT	31	36	245	702	86	1	1	4	6	1	1	0	4	0	2	2	1	0	0	0	0	2	2	2	1	0	1	0	0	0	1	8	2	0	1	0	0	0	0	1	0	0	0	1	0	0	0
insects	aae-miR-306,cqu-miR-306	TCAGGTACTGAGTGACTCTC	5	9	38	20	31	0	0	0	0	0	0	1	0	0	0	0	0	0	0	0	0	0	0	0	0	0	0	0	0	0	0	0	0	0	0	0	0	1	2	0	0	0	0	0	0	0	0
insects	ame-miR-306	TCAGGTACTGAGTGACTCTG	0	0	0	0	0	0	0	0	0	0	0	0	0	0	0	0	0	0	1	0	0	0	0	0	0	0	0	0	0	0	0	0	0	0	0	0	0	0	0	0	0	0	0	0	0	0	0
insects	aga-miR-306	TCAGGTACTGGATGACTCTC	0	0	0	0	0	0	0	0	0	0	0	0	0	0	0	0	0	0	0	0	0	0	0	0	0	0	0	0	0	0	0	0	0	0	0	0	0	0	0	0	0	0	0	0	0	0	0
insects	dan-miR-306,der-miR-306,dgr-miR-306,dme-miR-306,dmo-miR-306,dpe-miR-306,dps-miR-306,dse-miR-306,dvi-miR-306,dwi-miR-306,dya-miR-306	TCAGGTACTTAGTGACTCTC	44996	47722	20293	13941	15630	1181	1208	713	2103	1173	479	3517	1833	216	713	131	135	160	110	29	719	722	749	577	675	281	218	87	397	160	135	16903	6836	5014	7311	9574	5681	173	161	105	45	98	45	106	91	97	111
insects	aae-miR-14,aga-miR-14,ame-miR-14,api-miR-14,bmo-miR-14,cqu-miR-14,dan-miR-14,der-miR-14,dgr-miR-14,dme-miR-14,dmo-miR-14,dpe-miR-14,dps-miR-14,dse-miR-14,dsi-miR-14,dvi-miR-14,dwi-miR-14,dya-miR-14,hme-miR-14,mse-miR-14,ngi-miR-14,nvi-miR-14,tca-miR-14	TCAGTCTTTTTCTCTCTCCT	222817	217981	228060	207438	216185	2963	2652	29833	69434	26315	5753	7758	140419	16684	12058	5978	1160	5364	2360	1533	13756	12430	13049	9939	17509	9019	8456	6208	16350	5364	1160	5159	1958	9400	10010	2484	2101	105	298	294	179	126	78	105	132	230	133
insects	aae-miR-970,aga-miR-970,cqu-miR-970,dme-miR-970,dps-miR-970,dsi-miR-970,dvi-miR-970,tca-miR-970	TCATAAGACACACGCGGCTA	5344	6022	23731	9754	17514	190	177	1508	3684	666	186	853	12131	216	417	196	121	136	27	20	499	590	547	407	608	317	262	174	407	136	121	215	92	943	694	115	79	5	10	3	5	5	1	7	11	4	11
insects	bmo-miR-970,hme-miR-970,mse-miR-970	TCATAAGACACACGCGGCTC	3	2	5	4	3	0	1	9	15	8	1	0	3	10	0	0	0	0	0	0	0	0	0	1	0	0	0	0	11	0	0	0	0	0	0	0	0	0	0	0	0	0	0	0	0	0	0
insects	dme-miR-1015	TCCTGGGACATCTCTCTTGC	13	27	5	2	0	0	0	0	1	43	15	0	0	0	0	0	0	0	0	0	0	0	1	0	0	0	0	0	0	0	0	0	0	9	1	0	0	0	0	0	0	0	0	1	0	0	0
insects	dme-miR-1003,dsi-miR-1003	TCTCACATTTACATATTCAC	5471	5440	4324	2663	2479	58	54	116	288	152	37	165	382	3	35	24	4	10	2	5	42	42	40	36	48	23	18	19	2	10	4	33	7	12	15	10	2	6	4	6	0	2	0	3	3	2	3
insects	dme-miR-986,dps-miR-986,dsi-miR-986	TCTCGAATAGCGTTGTGACT	20106	24900	10337	1736	6466	250	226	270	1043	1821	523	1	4	0	0	0	0	0	0	0	0	1	0	1	1	0	0	1	0	0	0	12743	4808	425	495	4983	3164	0	1	287	1	53	0	243	1	887	673
insects	aae-miR-957,aga-miR-957,cqu-miR-957,dme-miR-957,dps-miR-957,dsi-miR-957,dvi-miR-957	TGAAACCGTCCAAAACTGAG	0	0	7	25	3	3	8	6326	12755	869	302	10750	187908	0	0	2	1	0	0	0	0	0	0	0	0	1	0	0	0	0	1	1	1	2	1	4	9	0	0	0	0	0	0	0	0	0	0
insects	dme-miR-960	TGAGTATTCCAGATTGCATA	94	198	91	200	49	0	2	26	96	1570	32	0	1	0	0	0	0	0	0	0	0	0	0	0	0	3	0	0	0	0	0	24	7	22	16	9	2	3	9	7	3	5	3	2	1	5	13
insects	dme-miR-1006	TGAGTTTGAAATTGAAATGC	4	6	1	0	2	0	0	0	0	0	0	0	0	0	0	0	0	0	0	0	0	0	0	0	0	0	0	0	0	0	0	0	0	0	0	0	0	0	0	0	0	0	0	0	0	0	0
insects	dme-miR-932,dsi-miR-932	TGCAAGCGCTGCGGATTTGG	0	0	19	1	3	0	0	243	449	6	1	124	415	0	0	0	0	0	0	0	0	0	0	0	0	0	0	0	0	0	0	0	0	0	0	0	0	0	0	0	0	0	0	2	0	0	1
insects	dme-miR-978	TGCAATCTACGCCACTGGCT	0	0	5	0	2	0	0	0	0	18	0	0	0	0	0	0	0	0	0	0	0	0	0	0	0	0	0	0	0	0	0	0	0	0	0	0	0	0	0	0	0	0	0	0	0	0	0
insects	dvi-miR-976	TGGATTAGTTCTCATCGATG	0	0	0	0	0	0	0	0	0	0	0	0	0	0	0	0	0	0	1	0	0	0	0	0	0	0	0	0	0	0	0	0	0	0	0	0	0	0	0	0	0	0	0	0	0	0	0
insects	dme-miR-1003	TGGGTATCTGGATGTGGTTG	0	0	6	0	3	0	0	0	0	0	0	0	0	0	0	0	0	0	0	0	0	0	0	0	0	0	0	0	0	0	0	0	0	0	0	0	0	0	0	0	0	0	0	0	0	0	0
insects	dme-miR-978	TGTCCAGTGCCGTAAATTGC	4	6	0	4	2	0	0	2	3	170	1	0	0	0	0	0	0	0	0	0	0	0	0	0	0	0	0	0	0	0	0	0	0	0	0	0	0	0	0	0	0	0	0	0	0	0	0
insects	dme-miR-989,dps-miR-989,dsi-miR-989,dvi-miR-989	TGTGATGTGACGTAGTGGAA	547763	482449	449909	431020	321984	15	28	3	8	41	13477	0	4	0	0	1	0	0	0	0	0	0	1	0	0	0	1	0	0	0	0	72467	24519	6806	4989	32427	19664	343	298	254	160	154	78	239	170	167	182
insects	aae-miR-989,aga-miR-989,cqu-miR-989	TGTGATGTGACGTAGTGGTA	209	203	61	57	32	0	0	0	0	0	7	0	0	0	0	0	0	0	0	0	0	0	0	0	0	0	0	0	0	0	0	1	1	1	1	1	2	1	1	1	0	0	0	0	1	0	0
insects	aae-miR-999,cqu-miR-999,dme-miR-999,dsi-miR-999,dvi-miR-999	TGTTAACTGTAAGACTGTGT	38325	45129	47064	19991	38241	28	29	6987	10465	1455	722	8440	64212	143	449	1067	832	1089	128	116	674	505	672	370	493	2277	1710	1310	336	1089	832	8678	2194	1987	1558	2898	1397	213	125	148	98	100	33	97	118	87	88
insects	dme-miR-964,dsi-miR-964,dvi-miR-964	TTAGAATAGGGGAGCTTAAC	86	168	469	577	154	0	0	8	34	275	6	0	2	0	0	0	0	0	0	0	0	0	1	0	0	0	1	0	0	0	0	56	12	25	9	33	17	34	42	179	63	45	3	51	17	43	106
insects	dme-miR-959	TTAGTACTCGGGTTGATAAA	41	98	53	129	25	0	0	5	7	131	1	0	0	0	0	0	0	0	0	0	0	0	0	0	0	0	0	1	0	0	0	39	7	36	28	10	4	1	1	0	0	0	0	1	0	0	2
insects	dps-miR-959	TTAGTACTTGGGTTGATAAA	0	0	0	0	0	0	0	0	0	0	0	0	0	0	0	0	0	0	0	0	0	0	0	0	0	0	0	0	0	0	0	0	0	0	0	0	0	0	0	0	0	0	0	0	0	0	0
insects	dme-miR-1011,dsi-miR-1011	TTATTGGTTCAAATCGCTCG	0	0	0	0	0	0	0	5	19	1	0	1	7	0	0	0	0	0	0	0	0	0	0	0	0	0	0	0	0	0	0	0	0	0	0	0	0	0	0	0	0	0	0	0	0	0	0
insects	dme-miR-961,dsi-miR-961	TTCGTTTTCTGGCAATCAAA	27	33	18	79	1	0	0	2	1	37	1	0	1	0	0	0	0	0	0	0	0	0	0	0	0	0	0	0	0	0	0	2	0	1	3	0	0	2	5	9	0	4	0	5	4	3	8
insects	dme-miR-976,dsi-miR-976	TTGGATTAGTTATCATCAAT	18	13	6	4	14	0	0	0	2	372	2	0	11	0	0	0	0	0	0	0	0	0	0	0	0	0	0	0	0	0	0	0	0	3	0	0	0	0	0	0	0	0	0	0	0	0	0
insects	dme-miR-971,dps-miR-971,dvi-miR-971	TTGGTGTTACTTCTTACAGT	0	0	0	0	3	0	1	34	59	3	0	55	129	0	1	0	0	0	0	0	0	0	1	0	0	0	0	0	0	0	0	0	0	0	0	0	0	0	0	0	0	0	0	0	0	0	0
insects	dps-miR-959	TTGTCATCGCGGGTATTATG	0	0	0	0	0	0	0	0	0	0	0	0	0	0	0	0	0	0	0	0	0	0	0	0	0	0	0	0	0	0	0	0	0	0	0	0	0	0	0	0	0	0	0	0	0	0	0
insects	dme-miR-959,dsi-miR-959	TTGTCATCGGGGGTATTATG	72	124	96	379	39	0	0	0	7	164	0	0	0	0	0	0	0	0	0	0	0	0	0	0	0	0	0	0	0	0	0	16	1	3	0	1	2	0	0	1	0	0	0	0	2	0	0
insects	aga-miR-927,api-miR-927,bmo-miR-927,dme-miR-927,dps-miR-927,dsi-miR-927,dvi-miR-927,hme-miR-927,tca-miR-927a	TTTAGAATTCCTACGCTTTA	4	27	41	33	35	0	0	436	677	20	5	1649	11503	35	290	661	769	999	368	225	379	398	595	423	492	3607	1821	1364	60	999	769	0	1	4	0	0	0	1	3	3	0	2	0	0	5	3	2
insects	dme-miR-1010,dps-miR-1010,dsi-miR-1010,dvi-miR-1010	TTTCACCTATCGTTCCATTT	14372	17264	7677	3841	6633	2	1	1028	2385	501	163	2058	5009	0	1	0	0	0	0	0	2	0	0	0	1	4	0	2	0	0	0	399	69	315	278	122	53	8	11	5	3	7	3	14	9	8	12
insects	dme-miR-956,dvi-miR-956	TTTCGAGACCACTCTAATCC	547	1128	378	625	620	0	0	2	15	3116	974	99	909	2	7	99	61	81	86	71	11	6	12	4	9	89	89	104	11	81	61	86	43	5637	3327	13	2	2	9	2	16	0	0	4	2	1	10
insects	dme-miR-961	TTTGATCACCAGTAACTGAG	101	147	122	346	50	0	0	3	18	139	4	0	2	0	0	0	0	0	0	0	0	0	0	0	0	0	1	0	0	0	0	3	0	5	6	1	2	0	0	6	1	0	0	1	0	2	2
insects	dme-miR-274,dvi-miR-274	TTTGTGACCGACACTAACGG	1680	2645	1082	586	350	12	15	14522	58180	3683	1225	4	3744	0	0	0	0	0	0	0	0	0	1	0	1	0	0	0	0	0	0	7	0	20	16	0	1	0	0	0	0	0	0	0	0	0	0
insects	pxy-miR-274	TTTGTGACCGTCACTAACGG	2	2	0	1	0	0	0	3	23	0	1	0	2	0	0	0	0	0	0	0	0	0	0	0	0	0	0	0	0	0	0	0	0	0	0	0	0	0	0	0	0	0	0	0	0	0	0
insects	dan-miR-274,der-miR-274,dpe-miR-274,dps-miR-274,dse-miR-274,dwi-miR-274,dya-miR-274	TTTTGTGACCGACACTAACG	0	0	0	0	0	0	0	1	2	1	0	0	1	0	0	0	0	0	0	0	0	0	0	0	0	0	0	0	0	0	0	0	0	0	0	0	0	0	0	0	0	0	0	0	0	0	0
lophotrochozoa	cla-miR-1994,cte-miR-1994,lgi-miR-1994a,lgi-miR-1994b	TGAGACAGTGTGTCCTCCCT	0	0	0	0	0	0	0	0	0	0	0	0	0	0	0	0	0	0	0	0	0	0	0	0	0	0	0	0	0	0	0	0	0	0	0	0	0	0	0	0	0	0	0	0	0	0	0
lophotrochozoa	hru-miR-1985,lgi-miR-1985	TGCCATTTTTATCAGTCACT	0	0	0	0	0	0	0	0	0	0	0	0	0	0	0	0	0	0	0	0	0	0	0	0	0	0	0	0	0	0	0	0	0	0	0	0	0	0	0	0	0	0	0	0	0	0	0
lophotrochozoa	hru-miR-1986,lgi-miR-1986	TGGATTTCCCAAGATCCGTG	0	0	0	0	0	0	0	0	0	0	0	0	0	0	0	0	0	0	0	0	0	0	0	0	0	0	0	0	0	0	0	0	0	0	0	0	0	0	0	0	0	0	0	0	0	0	0
rodents	cgr-miR-674,mmu-miR-674,rno-miR-674	CACAGCTCCCATCTCAGAAC	0	0	0	0	0	0	0	0	0	0	0	0	0	0	0	0	0	0	0	0	0	0	0	0	0	0	0	0	0	0	0	0	0	0	0	0	0	0	0	0	0	0	0	0	0	0	0
rodents	mmu-miR-547	CTTGGTACATCTTTGAGTGA	0	0	0	0	0	0	0	0	0	0	0	0	0	0	0	0	0	0	0	0	0	0	0	0	0	0	0	0	0	0	0	0	0	0	0	0	0	0	0	0	0	0	0	0	0	0	0
rodents	mmu-miR-465a,mmu-miR-465b,mmu-miR-465c	GATCAGGGCCTTTCTAAGTA	0	0	0	0	0	0	0	0	0	0	0	0	0	0	0	0	0	0	0	0	0	0	0	0	0	0	0	0	0	0	0	0	0	0	0	0	0	0	0	0	0	0	0	0	0	0	0
rodents	mmu-miR-674,rno-miR-674	GCACTGAGATGGGAGTGGTG	0	0	0	0	0	0	0	0	0	0	0	0	0	0	0	0	0	0	0	0	0	0	0	0	0	0	0	0	0	0	0	0	0	0	0	0	0	0	0	0	0	0	0	0	0	0	0
rodents	mmu-miR-883a	TAACTGCAACAGCTCTCAGT	0	0	0	0	0	0	0	0	0	0	0	0	0	0	0	0	0	0	0	0	0	0	0	0	0	0	0	0	0	0	0	0	0	0	0	0	0	0	0	0	0	0	0	0	0	0	0
rodents	mmu-miR-883b,rno-miR-883	TAACTGCAACATCTCTCAGT	0	0	0	0	0	0	0	0	0	0	0	0	0	0	0	0	0	0	0	0	0	0	0	0	0	0	0	0	0	0	0	0	0	0	0	0	0	0	0	0	0	0	0	0	0	0	0
rodents	mmu-miR-463,rno-miR-463	TACCTAATTTGTTGTCCATC	0	0	0	0	0	0	0	0	0	0	0	0	0	0	0	0	0	0	0	0	0	0	0	0	0	0	0	0	0	0	0	0	0	0	0	0	0	0	0	0	0	0	0	0	0	0	0
rodents	mmu-miR-471,rno-miR-471	TACGTAGTATAGTGCTTTTC	0	0	0	0	0	0	0	0	0	0	0	0	0	0	0	0	0	0	0	0	0	0	0	0	0	0	0	0	0	0	0	0	0	0	0	0	0	0	0	0	0	0	0	0	0	0	0
rodents	mmu-miR-883b	TACTGAGAATGGGTAGCAGT	0	0	0	0	0	0	0	0	0	0	0	0	0	0	0	0	0	0	0	0	0	0	0	0	0	0	0	0	0	0	0	0	0	0	0	0	0	0	0	0	0	0	0	0	0	0	0
rodents	mmu-miR-465a	TATTTAGAATGGCACTGATG	0	0	0	0	0	0	0	0	0	0	0	0	0	0	0	0	0	0	0	0	0	0	0	0	0	0	0	0	0	0	0	0	0	0	0	0	0	0	0	0	0	0	0	0	0	0	0
rodents	mmu-miR-465c	TATTTAGAATGGCGCTGATC	0	0	0	0	0	0	0	0	0	0	0	0	0	0	0	0	0	0	0	0	0	0	0	0	0	0	0	0	0	0	0	0	0	0	0	0	0	0	0	0	0	0	0	0	0	0	0
rodents	mmu-miR-465b	TATTTAGAATGGTGCTGATC	0	0	0	0	0	0	0	0	0	0	0	0	0	0	0	0	0	0	0	0	0	0	0	0	0	0	0	0	0	0	0	0	0	0	0	0	0	0	0	0	0	0	0	0	0	0	0
rodents	mmu-miR-351,rno-miR-351	TCCCTGAGGAGCCCTTTGAG	0	0	0	0	0	0	0	0	0	0	0	0	0	0	0	0	0	0	0	0	0	0	0	0	0	0	0	0	0	0	0	0	0	0	0	0	0	0	0	0	0	0	0	0	0	0	0
rodents	mmu-miR-341,rno-miR-341	TCGGTCGATCGGTCGGTCGG	0	0	0	0	0	0	0	0	0	0	0	0	0	0	0	0	0	0	0	0	0	0	0	0	0	0	0	0	0	0	0	0	0	0	0	0	0	0	0	0	0	0	0	0	0	0	0
rodents	mmu-miR-471,rno-miR-471	TGAAAGGTGCCATACTATGT	0	0	0	0	0	0	0	0	0	0	0	0	0	0	0	0	0	0	0	0	0	0	0	0	0	0	0	0	0	0	0	0	0	0	0	0	0	0	0	0	0	0	0	0	0	0	0
rodents	mmu-miR-667,rno-miR-667	TGACACCTGCCACCCAGCCC	0	0	0	0	0	0	0	0	0	0	0	0	0	0	0	0	0	0	0	0	0	0	0	0	0	0	0	0	0	0	0	0	0	0	0	0	0	0	0	0	0	0	0	0	0	0	0
rodents	mmu-miR-463	TGATAGACACCATATAAGGT	0	0	0	0	0	0	0	0	0	0	0	0	0	0	0	0	0	0	0	0	0	0	0	0	0	0	0	0	0	0	0	0	0	0	0	0	0	0	0	0	0	0	0	0	0	0	0
rodents	cgr-miR-344,mmu-miR-344,rno-miR-344a	TGATCTAGCCAAAGCCTGAC	0	0	0	0	0	0	0	0	0	0	0	0	0	0	0	0	0	0	0	0	0	0	0	0	0	0	0	0	0	0	0	0	0	0	0	0	0	0	0	0	0	0	0	0	0	0	0
rodents	mmu-miR-883a,rno-miR-883	TGCTGAGAGAAGTAGCAGTT	0	0	0	0	0	0	0	0	0	0	0	0	0	0	0	0	0	0	0	0	0	0	0	0	0	0	0	0	0	0	0	0	0	0	0	0	0	0	0	0	0	0	0	0	0	0	0
rodents	mmu-miR-434,rno-miR-434	TTTGAACCATCACTCGACTC	0	0	0	0	0	0	0	0	0	0	0	0	0	0	0	0	0	0	0	0	0	0	0	0	0	0	0	0	0	0	0	0	0	0	0	0	0	0	0	0	0	0	0	0	0	0	0
primates	hsa-miR-548e	AAAAACTGAGACTACTTTTG	0	0	0	0	0	0	0	0	0	0	0	0	0	0	0	0	0	0	0	0	0	0	0	0	0	0	0	0	0	0	0	0	0	0	0	0	0	0	0	0	0	0	0	0	0	0	0
primates	ggo-miR-548c,hsa-miR-548k,ppy-miR-548c,ptr-miR-548k	AAAAGTACTTGCGGATTTTG	0	0	0	0	0	0	0	0	0	0	0	0	0	0	0	0	0	0	0	0	0	0	0	0	0	0	0	0	0	0	0	0	0	0	0	0	0	0	0	0	0	0	0	0	0	0	0
primates	hsa-miR-578,ppy-miR-578	CTTCTTGTGCTCTAGGATTG	0	0	0	0	0	0	0	0	0	0	0	0	0	0	0	0	0	0	0	0	0	0	0	0	0	0	0	0	0	0	0	0	0	0	0	0	0	0	0	0	0	0	0	0	0	0	0
primates	hsa-miR-1323,mml-miR-1323,ppy-miR-1323,ptr-miR-1323	TCAAAACTGAGGGGCATTTT	0	0	0	0	0	0	0	0	0	0	0	0	0	0	0	0	0	0	0	0	0	0	0	0	0	0	0	0	0	0	0	0	0	0	0	0	0	0	0	0	0	0	0	0	0	0	0
primates	hsa-miR-1226,mml-miR-1226,ppy-miR-1226,ptr-miR-1226	TCACCAGCCCTGTGTTCCCT	0	0	0	0	0	0	0	0	0	0	0	0	0	0	0	0	0	0	0	0	0	0	0	0	0	0	0	0	0	0	0	0	0	0	0	0	0	0	0	0	0	0	0	0	0	0	0
[truncated: 103 more columns]

[truncated: 13 more sheets: Table S11, Table S12, Table S13, Table S14, Table S15, Table S16, Table S17, Table S18, Table S19, Table S20, Table S21, Table S22, Table S23]
