# Supplementary material for: miRTrace reveals the organismal origins of microRNA sequencing data
Source: Genome Biol. 2018 Dec 4;19:213. doi: 10.1186/s13059-018-1588-9 (PMC6280396; doi:10.1186/s13059-018-1588-9)
Supplement: Supplementary file 4 — Supplementary miRTrace reports. Report S1. miRTrace Trace report of the samples used in Fig. 2. Report S2. miRTrace QC report of the public M. musculus small RNA-Seq datasets used in Fig. 3a. Report S3. miRTrace QC report of the public C. elegans small RNA-Seq datasets used in Fig. 3a. Report S4. miRTrace QC report of the public D. melanogaster small RNA-Seq datasets used in Fig. 3a. Report S5. miRTrace QC report of the mouse samples in silico contaminated with various amounts of human sequences. The same samples as in main Fig. 3f left panel. Report S6. miRTrace QC report of the mouse samples in silico contaminated with various amounts of fruit fly sequences. The same samples as in main Fig. 3f right panel. Report S7–S8. miRTrace QC report of the samples used in Additional file 2: Figure S4. (ZIP 2285 kb) [file 13059_2018_1588_MOESM4_ESM.zip]

Archive with 13 entries (10 files):
- Additional file 4/
- Additional file 4/.DS_Store
- __MACOSX/
- __MACOSX/Additional file 4/
- __MACOSX/Additional file 4/._.DS_Store
- Additional file 4/Report S1.html
- Additional file 4/Report S2.html
- Additional file 4/Report S3.html
- Additional file 4/Report S4.html
- Additional file 4/Report S5.html
- Additional file 4/Report S6.html
- Additional file 4/Report S7.html
- Additional file 4/Report S8.html
